# Supplementary material for: Heterozygous knockout of Synaptotagmin13 phenocopies ALS features and TP53 activation in human motor neurons
Source: Cell Death Dis. 2024 Aug 3;15(8):560. doi: 10.1038/s41419-024-06957-3 (PMC11297993; doi:10.1038/s41419-024-06957-3)
Supplement: Supplementary file 2 — Supplementary table [file 41419_2024_6957_MOESM2_ESM.xlsx]

## Sheet: A
Differentially expressed genes in SYT13+/- MNs
Downregulated									Upregulated
gene_id	gene_name	padj							gene_id	gene_name	padj
ENSG00000136160	EDNRB	0							ENSG00000130513	GDF15	0
ENSG00000093010	COMT	0							ENSG00000053438	NNAT	0
ENSG00000011465	DCN	1.55847e-283							ENSG00000165731	RET	0
ENSG00000176971	FIBIN	2.59818e-280							ENSG00000165092	ALDH1A1	0
ENSG00000124785	NRN1	1.57809e-259							ENSG00000168542	COL3A1	0
ENSG00000152583	SPARCL1	1.96182e-256							ENSG00000116962	NID1	0
ENSG00000171476	HOPX	2.70503e-195							ENSG00000123560	PLP1	0
ENSG00000168779	SHOX2	3.70635e-176							ENSG00000178695	KCTD12	0
ENSG00000155849	ELMO1	1.78148e-164							ENSG00000130707	ASS1	0
ENSG00000102195	GPR50	1.01838e-148							ENSG00000080644	CHRNA3	0
ENSG00000129244	ATP1B2	2.78726e-148							ENSG00000128052	KDR	0
ENSG00000150625	GPM6A	1.10421e-143							ENSG00000163873	GRIK3	0
ENSG00000168875	SOX14	4.47487e-143							ENSG00000109132	PHOX2B	0
ENSG00000121454	LHX4	7.82501e-143							ENSG00000135111	TBX3	0
ENSG00000243970	PPIEL	1.76859e-130							ENSG00000183873	SCN5A	0
ENSG00000189056	RELN	6.2548e-122							ENSG00000164692	COL1A2	0
ENSG00000128536	CDHR3	1.25932e-111							ENSG00000255690	TRIL	0
ENSG00000198734	F5	1.35992e-110							ENSG00000163909	HEYL	0
ENSG00000091664	SLC17A6	2.08036e-109							ENSG00000158887	MPZ	0
ENSG00000119614	VSX2	2.42393e-108							ENSG00000121068	TBX2	7.57021e-277
ENSG00000184470	TXNRD2	9.84701e-108							ENSG00000153902	LGI4	4.71025e-269
ENSG00000164434	FABP7	1.98915e-106							ENSG00000133110	POSTN	2.64223e-265
ENSG00000019505	SYT13	7.08798e-100							ENSG00000100146	SOX10	3.38507e-252
ENSG00000145244	CORIN	1.59274e-99							ENSG00000010319	SEMA3G	6.44396e-251
ENSG00000183134	PTGDR2	1.11349e-91							ENSG00000081842	PCDHA6	8.23677e-238
ENSG00000135218	CD36	4.06513e-88							ENSG00000198825	INPP5F	3.4042e-236
ENSG00000047457	CP	1.6426e-87							ENSG00000240184	PCDHGC3	3.39672e-233
ENSG00000007516	BAIAP3	2.82729e-87							ENSG00000079931	MOXD1	4.85209e-229
ENSG00000155093	PTPRN2	7.19302e-83							ENSG00000065361	ERBB3	3.03146e-226
ENSG00000152784	PRDM8	1.96437e-82							ENSG00000106484	MEST	4.07572e-210
ENSG00000115339	GALNT3	4.97609e-80							ENSG00000213949	ITGA1	1.64419e-200
ENSG00000066382	MPPED2	1.43066e-77							ENSG00000145685	LHFPL2	4.90941e-192
ENSG00000089169	RPH3A	2.06442e-64							ENSG00000185559	DLK1	7.06928e-175
ENSG00000048540	LMO3	3.85991e-60							ENSG00000110492	MDK	9.39329e-170
ENSG00000184845	DRD1	5.81564e-60							ENSG00000245870	LINC00682	4.78053e-157
ENSG00000102924	CBLN1	9.93571e-58							ENSG00000123454	DBH	1.13591e-155
ENSG00000162692	VCAM1	1.1629e-57							ENSG00000139352	ASCL1	1.14427e-155
ENSG00000188404	SELL	2.17562e-55							ENSG00000188517	COL25A1	1.54146e-152
ENSG00000215218	UBE2QL1	9.92552e-55							ENSG00000149633	KIAA1755	3.32971e-147
ENSG00000072182	ASIC4	4.99834e-54							ENSG00000148175	STOM	2.78034e-138
ENSG00000172461	FUT9	1.67879e-51							ENSG00000090932	DLL3	6.73797e-138
ENSG00000105464	GRIN2D	4.10856e-51							ENSG00000138316	ADAMTS14	9.4708e-136
ENSG00000180828	BHLHE22	9.34176e-49							ENSG00000151834	GABRA2	1.61472e-135
ENSG00000128040	SPINK2	2.75272e-49							ENSG00000149948	HMGA2	2.94952e-135
ENSG00000145321	GC	2.09124e-46							ENSG00000085563	ABCB1	2.2852e-130
ENSG00000196581	AJAP1	3.4046e-46							ENSG00000148848	ADAM12	5.58907e-127
ENSG00000166897	ELFN2	3.4454e-46							ENSG00000184564	SLITRK6	1.27914e-126
ENSG00000177551	NHLH2	7.72502e-42							ENSG00000115183	TANC1	5.01501e-123
ENSG00000166501	PRKCB	2.1118e-40							ENSG00000175785	PRIMA1	2.57328e-119
ENSG00000107485	GATA3	6.59227e-40							ENSG00000197892	KIF13B	1.44192e-116
ENSG00000109705	NKX3-2	1.42059e-38							ENSG00000104368	PLAT	2.76994e-115
ENSG00000177468	OLIG3	1.58579e-38							ENSG00000144355	DLX1	4.107e-114
ENSG00000269993	KC877982.1	2.05157e-38							ENSG00000144810	COL8A1	1.62922e-113
ENSG00000164972	C9orf24	9.07972e-37							ENSG00000111799	COL12A1	2.22926e-111
ENSG00000129317	PUS7L	7.87924e-35							ENSG00000188487	INSC	3.39575e-110
ENSG00000177989	ODF3B	7.41812e-34							ENSG00000148677	ANKRD1	1.8584e-109
ENSG00000112246	SIM1	2.30912e-34							ENSG00000196628	TCF4	2.27063e-109
ENSG00000154764	WNT7A	3.46646e-33							ENSG00000150672	DLG2	2.75464e-105
ENSG00000107187	LHX3	4.77192e-33							ENSG00000237125	HAND2-AS1	2.94797e-104
ENSG00000156219	ART3	5.31562e-33							ENSG00000109861	CTSC	1.68438e-101
ENSG00000132470	ITGB4	8.27058e-33							ENSG00000145569	OTULINL	6.51368e-99
ENSG00000131386	GALNT15	1.09341e-31							ENSG00000122861	PLAU	3.83646e-97
ENSG00000137558	PI15	4.615e-30							ENSG00000103196	CRISPLD2	8.40356e-96
ENSG00000167711	SERPINF2	1.40637e-29							ENSG00000006468	ETV1	3.39367e-94
ENSG00000205279	CTXN3	2.67523e-29							ENSG00000149177	PTPRJ	4.47778e-93
ENSG00000130720	FIBCD1	5.51651e-28							ENSG00000164107	HAND2	9.0201e-93
ENSG00000126733	DACH2	5.51651e-28							ENSG00000105974	CAV1	2.91861e-91
ENSG00000119715	ESRRB	2.89476e-25							ENSG00000134954	ETS1	4.94684e-91
ENSG00000203799	CCDC162P	4.64257e-25							ENSG00000164251	F2RL1	6.58077e-90
ENSG00000242419	PCDHGC4	7.08906e-25							ENSG00000136235	GPNMB	7.68644e-90
ENSG00000156042	CFAP70	7.55692e-25							ENSG00000112414	ADGRG6	3.99707e-88
ENSG00000258548	LINC00645	8.80773e-25							ENSG00000087253	LPCAT2	2.36453e-84
ENSG00000255794	RMST	1.82457e-23							ENSG00000196263	ZNF471	5.59036e-83
ENSG00000149972	CNTN5	3.61741e-23							ENSG00000117971	CHRNB4	1.82322e-83
ENSG00000184221	OLIG1	2.56364e-22							ENSG00000146469	VIP	2.36945e-82
ENSG00000187135	VSTM2B	4.35684e-22							ENSG00000120457	KCNJ5	5.98671e-83
ENSG00000104044	OCA2	7.31665e-23							ENSG00000185985	SLITRK2	6.37291e-81
ENSG00000183036	PCP4	9.38542e-22							ENSG00000071991	CDH19	9.86893e-80
ENSG00000153823	PID1	1.7394e-21							ENSG00000135905	DOCK10	6.42059e-78
ENSG00000185352	HS6ST3	3.83432e-21							ENSG00000183798	EMILIN3	9.35994e-78
ENSG00000166596	CFAP52	1.07243e-20							ENSG00000163638	ADAMTS9	1.52237e-77
ENSG00000100593	ISM2	1.91449e-20							ENSG00000166863	TAC3	2.64962e-77
ENSG00000153820	SPHKAP	2.32953e-20							ENSG00000115232	ITGA4	4.84985e-74
ENSG00000182103	FAM181B	1.37441e-19							ENSG00000116711	PLA2G4A	5.97645e-74
ENSG00000160180	TFF3	3.33403e-18							ENSG00000120549	KIAA1217	8.87469e-74
ENSG00000157445	CACNA2D3	1.28517e-17							ENSG00000139278	GLIPR1	6.60035e-73
ENSG00000101438	SLC32A1	1.58045e-17							ENSG00000181019	NQO1	4.6393e-72
ENSG00000136918	WDR38	2.60629e-17							ENSG00000166770	ZNF667-AS1	1.11347e-70
ENSG00000128683	GAD1	2.23169e-16							ENSG00000020181	ADGRA2	1.35124e-70
ENSG00000105479	CCDC114	6.25437e-16							ENSG00000163064	EN1	1.76122e-70
ENSG00000112530	PACRG	6.57407e-17							ENSG00000089250	NOS1	2.46538e-70
ENSG00000121905	HPCA	1.78945e-15							ENSG00000102359	SRPX2	4.64929e-69
ENSG00000154099	DNAAF1	5.31424e-15							ENSG00000180178	FAR2P1	5.09117e-67
ENSG00000177807	KCNJ10	7.13165e-15							ENSG00000096433	ITPR3	4.21456e-65
ENSG00000197106	SLC6A17	1.20748e-14							ENSG00000138829	FBN2	2.85213e-64
ENSG00000197057	DTHD1	1.57182e-14							ENSG00000169429	CXCL8	4.29974e-63
ENSG00000183230	CTNNA3	1.71655e-14							ENSG00000155254	MARVELD1	2.32368e-62
ENSG00000152128	TMEM163	1.76939e-14							ENSG00000163735	CXCL5	4.39357e-61
ENSG00000204624	DISP3	2.69472e-14							ENSG00000142449	FBN3	2.13477e-60
ENSG00000204963	PCDHA7	3.53547e-14							ENSG00000111145	ELK3	3.78726e-60
ENSG00000143171	RXRG	6.64917e-14							ENSG00000180660	MAB21L1	4.26921e-58
ENSG00000166603	MC4R	7.1331e-14							ENSG00000218739	CEBPZOS	2.19086e-57
ENSG00000104899	AMH	8.66568e-14							ENSG00000121895	TMEM156	2.67052e-57
ENSG00000112309	B3GAT2	2.96898e-13							ENSG00000198535	C2CD4A	2.66764e-56
ENSG00000176769	TCERG1L	1.73371e-12							ENSG00000169903	TM4SF4	4.09992e-54
ENSG00000116183	PAPPA2	4.29867e-12							ENSG00000139926	FRMD6	1.54952e-53
ENSG00000203685	STUM	5.00262e-12							ENSG00000137203	TFAP2A	1.82781e-53
ENSG00000066248	NGEF	5.07159e-12							ENSG00000122591	FAM126A	1.37185e-52
ENSG00000269113	TRABD2B	6.04417e-12							ENSG00000168453	HR	1.01191e-51
ENSG00000168843	FSTL5	9.06671e-12							ENSG00000115844	DLX2	2.52862e-50
ENSG00000164651	SP8	2.20444e-11							ENSG00000115363	EVA1A	2.00835e-49
ENSG00000164330	EBF1	3.73377e-11							ENSG00000126500	FLRT1	2.48908e-48
ENSG00000187905	LRRC74B	2.43819e-10							ENSG00000146411	SLC2A12	7.0853e-48
ENSG00000176040	TMPRSS7	3.39388e-10							ENSG00000112276	BVES	9.78794e-48
ENSG00000115252	PDE1A	3.46591e-10							ENSG00000063438	AHRR	3.95572e-48
ENSG00000177098	SCN4B	1.68184e-09							ENSG00000196549	MME	4.32537e-46
ENSG00000204965	PCDHA5	3.44549e-09							ENSG00000180543	TSPYL5	3.15771e-45
ENSG00000166573	GALR1	1.10559e-08							ENSG00000162733	DDR2	3.84332e-45
ENSG00000122254	HS3ST2	1.12612e-08							ENSG00000110446	SLC15A3	4.51854e-45
ENSG00000150361	KLHL1	1.29774e-08							ENSG00000254245	PCDHGA3	5.24962e-45
ENSG00000119147	C2orf40	1.33266e-08							ENSG00000138435	CHRNA1	8.81898e-45
ENSG00000255433	AP001803.2	9.91358e-08							ENSG00000139211	AMIGO2	1.80383e-44
ENSG00000070886	EPHA8	8.08414e-07							ENSG00000160781	PAQR6	6.22063e-44
ENSG00000124507	PACSIN1	1.57292e-06							ENSG00000137460	FHDC1	6.77618e-44
ENSG00000183117	CSMD1	1.5829e-07							ENSG00000164946	FREM1	1.20362e-43
ENSG00000163497	FEV	2.39721e-06							ENSG00000237515	SHISA9	1.70984e-43
ENSG00000167306	MYO5B	2.77936e-06							ENSG00000266524	GDF10	2.00398e-42
ENSG00000117154	IGSF21	7.32954e-06							ENSG00000136732	GYPC	9.48345e-41
ENSG00000265579	AC023301.1	3.29531e-05							ENSG00000124920	MYRF	1.2764e-40
ENSG00000170477	KRT4	4.71879e-05							ENSG00000197857	ZNF44	1.77575e-40
ENSG00000171388	APLN	4.7309e-05							ENSG00000198046	ZNF667	3.3302e-40
ENSG00000247516	MIR4458HG	0.000108654							ENSG00000127951	FGL2	2.26672e-39
ENSG00000254122	PCDHGB7	0.000118056							ENSG00000161905	ALOX15	2.67512e-40
ENSG00000198001	IRAK4	0.000269868							ENSG00000196604	POTEF	8.17951e-39
ENSG00000124493	GRM4	0.000996882							ENSG00000136933	RABEPK	7.64363e-37
ENSG00000229533	AC003986.1	0.00142037							ENSG00000189223	PAX8-AS1	6.73075e-36
ENSG00000260664	AC004158.1	0.0140248							ENSG00000101203	COL20A1	9.07263e-36
ENSG00000152315	KCNK13	0.0162268							ENSG00000116985	BMP8B	1.20515e-35
ENSG00000186973	FAM183A	0.0364198							ENSG00000165118	C9orf64	1.37105e-35
ENSG00000234444	ZNF736	0.0538041							ENSG00000163359	COL6A3	2.71731e-35
ENSG00000145708	CRHBP	0.105632							ENSG00000154930	ACSS1	1.09666e-34
ENSG00000188011	RTP5	0.146592							ENSG00000144230	GPR17	1.19434e-34
ENSG00000182329	KIAA2012	0.187225							ENSG00000109846	CRYAB	1.22353e-34
ENSG00000157765	SLC34A2	0.337795							ENSG00000112769	LAMA4	7.53233e-34
ENSG00000125414	MYH2	0.433746							ENSG00000249158	PCDHA11	9.43201e-33
ENSG00000235192	AC009495.3	0.488476							ENSG00000138379	MSTN	1.28666e-32
ENSG00000169836	TACR3	0.51082							ENSG00000070729	CNGB1	1.59398e-32
ENSG00000235688	AC116614.1	0.588101							ENSG00000095015	MAP3K1	9.18976e-33
ENSG00000234511	C5orf58	0.665118							ENSG00000184985	SORCS2	8.72074e-31
ENSG00000171595	DNAI2	0.719141							ENSG00000138821	SLC39A8	2.05117e-29
ENSG00000130649	CYP2E1	0.764058							ENSG00000135842	FAM129A	4.85781e-28
ENSG00000179348	GATA2	1.12742							ENSG00000107984	DKK1	1.7002e-27
ENSG00000162367	TAL1	1.23302							ENSG00000223760	MED15P9	2.76328e-27
ENSG00000254305	MRPL9P1	0.3047							ENSG00000165462	PHOX2A	4.92537e-27
ENSG00000231754	AL512380.1	3.53871							ENSG00000261762	AC027228.2	5.68297e-27
ENSG00000173041	ZNF680	4.49511							ENSG00000176658	MYO1D	1.05969e-26
ENSG00000077943	ITGA8	4.56274							ENSG00000198113	TOR4A	1.88639e-26
ENSG00000168658	VWA3B	4.72964							ENSG00000106571	GLI3	2.42034e-26
ENSG00000253661	ZFHX4-AS1	5.65532							ENSG00000147883	CDKN2B	2.4823e-26
ENSG00000271369	AC087783.2	6.70732							ENSG00000168621	GDNF	5.07325e-25
ENSG00000068976	PYGM	7.52744							ENSG00000169684	CHRNA5	8.83098e-25
ENSG00000172554	SNTG2	13.2096							ENSG00000153233	PTPRR	1.56755e-24
ENSG00000136944	LMX1B	14.7243							ENSG00000184254	ALDH1A3	1.9206e-24
ENSG00000196090	PTPRT	19.9027							ENSG00000136895	GARNL3	3.42829e-23
ENSG00000179902	C1orf194	35.3463							ENSG00000164626	KCNK5	6.29289e-23
ENSG00000105877	DNAH11	45.8263							ENSG00000151617	EDNRA	8.64606e-23
ENSG00000100346	CACNA1I	130.258							ENSG00000231240	KLF2P1	1.91326e-22
ENSG00000180875	GREM2	168.489							ENSG00000184232	OAF	2.65399e-22
ENSG00000150051	MKX	182.76							ENSG00000137441	FGFBP2	5.20223e-22
ENSG00000120903	CHRNA2	206.256							ENSG00000253953	PCDHGB4	6.83622e-24
ENSG00000133020	MYH8	236.819							ENSG00000119973	PRLHR	6.83622e-24
ENSG00000181195	PENK	238.098							ENSG00000196867	ZFP28	1.37526e-21
ENSG00000249111	AC108517.1	264.542							ENSG00000164171	ITGA2	1.53466e-21
ENSG00000171885	AQP4	314.441							ENSG00000227036	LINC00511	2.89187e-21
ENSG00000160838	LRRC71	505.377							ENSG00000203727	SAMD5	9.80271e-21
ENSG00000135312	HTR1B	609.628							ENSG00000138080	EMILIN1	1.49188e-20
ENSG00000215182	MUC5AC	857.664							ENSG00000038295	TLL1	5.27089e-20
ENSG00000177359	AC024940.1	945.369							ENSG00000132692	BCAN	4.26573e-19
ENSG00000243710	CFAP57	1147.28							ENSG00000186564	FOXD2	5.29189e-19
ENSG00000197308	GATA3-AS1	3923.3							ENSG00000231431	FAR2P4	9.58246e-18
ENSG00000116833	NR5A2	5008.43							ENSG00000151572	ANO4	3.30932e-17
ENSG00000198205	ZXDA	6795.37							ENSG00000174807	CD248	4.30385e-17
ENSG00000137869	CYP19A1	6827.25							ENSG00000086717	PPEF1	1.0747e-16
ENSG00000243902	ELFN2	11360.8							ENSG00000127743	IL17B	1.14007e-17
ENSG00000186471	AKAP14	19679.9							ENSG00000187140	FOXD3	6.85166e-16
ENSG00000204642	HLA-F	19824.6							ENSG00000101825	MXRA5	9.4504e-16
ENSG00000145888	GLRA1	28854.9							ENSG00000233670	PIRT	1.05611e-15
ENSG00000231689	LINC01090	30156.3							ENSG00000162511	LAPTM5	2.24118e-15
ENSG00000169181	GSG1L	30441.9							ENSG00000123572	NRK	3.67705e-16
ENSG00000213115	AC104131.1	32199.6							ENSG00000101955	SRPX	1.25531e-15
ENSG00000187726	DNAJB13	40894.5							ENSG00000185483	ROR1	2.49049e-15
ENSG00000225127	LINC00237	41337.7							ENSG00000137868	STRA6	4.70417e-14
ENSG00000164483	SAMD3	47939.3							ENSG00000256673	AC141557.1	5.47724e-14
ENSG00000145864	GABRB2	54883.8							ENSG00000140470	ADAMTS17	5.49849e-15
ENSG00000189350	TOGARAM2	57860.2							ENSG00000153551	CMTM7	7.06524e-15
ENSG00000166736	HTR3A	64727.5							ENSG00000148357	HMCN2	1.0643e-13
ENSG00000136014	USP44	132409							ENSG00000181634	TNFSF15	2.10014e-13
ENSG00000100302	RASD2	161392							ENSG00000141524	TMC6	2.22192e-13
ENSG00000280172	FP475955.4	183256							ENSG00000188620	HMX3	2.40121e-13
ENSG00000166960	CCDC178	184560							ENSG00000106546	AHR	2.56855e-13
ENSG00000245067	IGFBP7-AS1	193850							ENSG00000119922	IFIT2	3.20446e-13
ENSG00000133636	NTS	209570							ENSG00000249661	TNRC18P1	4.55938e-13
ENSG00000228824	MIR4500HG	229898							ENSG00000160013	PTGIR	1.36824e-14
ENSG00000152611	CAPSL	232658							ENSG00000180730	SHISA2	2.8691e-12
ENSG00000144908	ALDH1L1	244346							ENSG00000074047	GLI2	4.34982e-12
ENSG00000278962	AC092645.1	29836.7							ENSG00000111341	MGP	2.0022e-11
ENSG00000163435	ELF3	391121							ENSG00000146833	TRIM4	2.21706e-11
ENSG00000254815	AP006284.1	488283							ENSG00000198074	AKR1B10	8.08184e-11
ENSG00000159374	M1AP	695298							ENSG00000188092	GPR89B	1.05104e-10
ENSG00000224597	SVIL-AS1	70901.2							ENSG00000103316	CRYM	1.32305e-10
ENSG00000225173	AL662890.1	71730.8							ENSG00000188219	POTEE	3.47371e-10
ENSG00000185681	MORN5	792244							ENSG00000143473	KCNH1	3.82103e-10
ENSG00000280439	AC004836.1	1.65612e+06							ENSG00000116329	OPRD1	4.7639e-10
ENSG00000178965	ERICH3	3.12551e+06							ENSG00000265763	ZNF488	5.74752e-10
ENSG00000248131	LINC01194	3.27734e+06							ENSG00000143341	HMCN1	1.06749e-09
ENSG00000174950	CD164L2	3.89448e+06							ENSG00000134668	SPOCD1	1.4069e-09
ENSG00000006116	CACNG3	3.92549e+06							ENSG00000158859	ADAMTS4	1.6233e-09
ENSG00000102468	HTR2A	3.98295e+06							ENSG00000175084	DES	1.65035e-09
ENSG00000175535	PNLIP	637734							ENSG00000082929	LINC01587	1.93555e-09
ENSG00000285876	AC093912.1	6.51922e+06							ENSG00000165553	NGB	2.0784e-10
ENSG00000172179	PRL	8.58413e+06							ENSG00000156234	CXCL13	4.84601e-09
ENSG00000172137	CALB2	9.76711e+06							ENSG00000163630	SYNPR	6.29285e-09
ENSG00000064218	DMRT3	1.02448e+07							ENSG00000173083	HPSE	6.32027e-09
ENSG00000174080	CTSF	1.07393e+07							ENSG00000152689	RASGRP3	9.20801e-09
ENSG00000264515	AC011474.1	1.5022e+07							ENSG00000204071	TCEAL6	1.30117e-08
ENSG00000197249	SERPINA1	2.69152e+07							ENSG00000188013	MEIS3P2	4.84529e-08
ENSG00000248632	AC106872.5	2.99317e+07							ENSG00000107738	VSIR	5.08217e-08
ENSG00000156206	CFAP161	3.15238e+07							ENSG00000140961	OSGIN1	6.46851e-09
ENSG00000144191	CNGA3	3.36108e+07							ENSG00000205678	TECRL	8.92913e-08
ENSG00000154760	SLFN13	4.12622e+07							ENSG00000115107	STEAP3	1.95399e-08
ENSG00000174885	NLRP6	5.43004e+06							ENSG00000173918	C1QTNF1	3.9641e-07
ENSG00000135577	NMBR	5.57802e+07							ENSG00000131409	LRRC4B	6.05382e-07
ENSG00000270090	AL590235.1	5.59864e+07							ENSG00000236956	NF1P8	6.35937e-07
ENSG00000138653	NDST4	5.64753e+07							ENSG00000173546	CSPG4	9.00239e-07
ENSG00000106536	POU6F2	6.28768e+07							ENSG00000283378	CNTNAP3C	1.67537e-06
ENSG00000183346	CABCOCO1	6.8934e+07							ENSG00000100314	CABP7	2.48217e-06
ENSG00000238113	LINC01410	7.57538e+07							ENSG00000143248	RGS5	2.80616e-06
ENSG00000254768	AC104009.1	9.11769e+07							ENSG00000106538	RARRES2	8.03797e-06
ENSG00000183644	C11orf88	9.30315e+07							ENSG00000100292	HMOX1	1.27631e-06
ENSG00000204556	AL450124.1	9.97467e+07							ENSG00000111199	TRPV4	2.10904e-05
ENSG00000146618	FERD3L	1.13288e+08							ENSG00000269834	ZNF528-AS1	6.06356e-05
ENSG00000094963	FMO2	1.29178e+08							ENSG00000267280	TBX2-AS1	0.00012724
ENSG00000261227	AC140912.1	2.17812e+08							ENSG00000164318	EGFLAM	0.000373377
ENSG00000255026	AC136475.3	2.73427e+08							ENSG00000237424	FOXD2-AS1	0.000451672
ENSG00000226321	CROCC2	2.82645e+08							ENSG00000175344	CHRNA7	0.000509243
ENSG00000202474	RNA5SP283	3.847e+08							ENSG00000229689	AC009237.3	0.000524869
ENSG00000226702	MIR217HG	3.95026e+08							ENSG00000165025	SYK	0.000549795
ENSG00000229422	AL512625.2	3.98039e+08							ENSG00000167414	GNG8	0.000846612
ENSG00000166510	CCDC68	4.5657e+08							ENSG00000148908	RGS10	0.000846612
ENSG00000164532	TBX20	5.68581e+08							ENSG00000164932	CTHRC1	0.0014681
ENSG00000118492	ADGB	6.3069e+08							ENSG00000157510	AFAP1L1	0.00185014
ENSG00000269466	H3.Y	8.72249e+08							ENSG00000165646	SLC18A2	0.00207465
ENSG00000240086	AC092969.1	9.97739e+08							ENSG00000140522	RLBP1	0.00243144
ENSG00000205795	CYS1	1.02313e+09							ENSG00000176692	FOXC2	0.00635802
ENSG00000278195	SSTR3	1.06318e+09							ENSG00000167105	TMEM92	0.00727162
ENSG00000166006	KCNC2	1.20127e+09							ENSG00000163364	LINC01116	0.00769376
ENSG00000271870	AC024060.1	1.24088e+09							ENSG00000075884	ARHGAP15	0.00897597
ENSG00000270441	AC135506.1	1.52923e+09							ENSG00000169297	NR0B1	0.0230599
ENSG00000261742	LINC00922	1.65323e+09							ENSG00000189045	ANKDD1B	0.0540192
ENSG00000111452	ADGRD1	1.99205e+09							ENSG00000111321	LTBR	0.0575603
ENSG00000263812	LINC00908	2.06171e+09							ENSG00000157111	TMEM171	0.0587127
ENSG00000188175	HEPACAM2	2.20461e+09							ENSG00000151090	THRB	0.0905174
ENSG00000130045	NXNL2	3.05575e+09							ENSG00000205502	C2CD4B	0.101292
ENSG00000240065	PSMB9	3.27164e+09							ENSG00000188816	HMX2	0.12369
ENSG00000253554	AC022639.1	3.32051e+09							ENSG00000262001	DLGAP1-AS2	0.133315
ENSG00000006788	MYH13	3.80511e+08							ENSG00000138722	MMRN1	0.164675
ENSG00000123612	ACVR1C	4.87364e+09							ENSG00000175879	HOXD8	0.266831
ENSG00000265554	AP005271.1	4.88665e+09							ENSG00000116132	PRRX1	0.426608
ENSG00000171532	NEUROD2	6.54263e+09							ENSG00000278318	ZNF229	0.94375
ENSG00000233508	AL021395.1	7.04393e+09							ENSG00000108688	CCL7	0.991333
ENSG00000179796	LRRC3B	7.17778e+09							ENSG00000274317	LINC02334	1.14585
ENSG00000278618	MIR8069-2	7.26033e+09							ENSG00000116016	EPAS1	1.43462
ENSG00000276462	BX255923.2	7.63485e+09							ENSG00000170745	KCNS3	1.94377
ENSG00000235608	NKX1-1	7.90761e+09							ENSG00000235385	LINC02154	1.98398
ENSG00000254489	MPPED2-AS1	8.02672e+09							ENSG00000164438	TLX3	0.392733
ENSG00000254560	BBOX1-AS1	8.5232e+09							ENSG00000205181	LINC00654	4.34809
ENSG00000250770	AC005865.2	9.48884e+09							ENSG00000230798	FOXD3-AS1	5.1078
ENSG00000258616	LINC02303	0.000102700137595608							ENSG00000198108	CHSY3	6.66376
ENSG00000100557	CCDC198	0.000103764161986047							ENSG00000174607	UGT8	8.5284
ENSG00000235597	LINC01102	0.000108452619899951							ENSG00000149150	SLC43A1	8.97949
ENSG00000248783	AC106771.1	0.000123479071485607							ENSG00000154646	TMPRSS15	9.0447
ENSG00000138792	ENPEP	0.000131205122230478							ENSG00000152467	ZSCAN1	18.1684
ENSG00000154274	C4orf19	0.000135886952609049							ENSG00000113389	NPR3	26.2049
ENSG00000279798	AC018659.2	0.000156258561819074							ENSG00000062524	LTK	26.72
ENSG00000279532	AC002094.5	0.000165604627786701							ENSG00000146376	ARHGAP18	3.1447
ENSG00000196169	KIF19	0.000180950294429078							ENSG00000176728	TTTY14	37.6905
ENSG00000215237	AL592293.1	0.000200872867566039							ENSG00000185760	KCNQ5	45.6087
ENSG00000246095	LINC01096	0.000203633855905816							ENSG00000104313	EYA1	5.66828
ENSG00000136250	AOAH	0.000205491562420177							ENSG00000162722	TRIM58	82.2098
ENSG00000184911	DMRTC1B	0.000245083026277438							ENSG00000166091	CMTM5	87.3358
ENSG00000125804	FAM182A	0.000264427196079337							ENSG00000129009	ISLR	96.1836
ENSG00000223609	HBD	0.000265746245356144							ENSG00000176293	ZNF135	103.069
ENSG00000104537	ANXA13	0.000265958827456218							ENSG00000112232	KHDRBS2	103.344
ENSG00000183439	TRIM61	0.00028815824595732							ENSG00000132429	POPDC3	120.872
ENSG00000266017	MIR4477B	0.000288705301827916							ENSG00000260604	AL590004.3	27.0845
ENSG00000232815	DUX4L50	0.000295543747814954							ENSG00000164867	NOS3	333.918
ENSG00000253853	AC246817.1	0.000320286732505473							ENSG00000204482	LST1	444.161
ENSG00000244128	LINC01322	0.000327203644012857							ENSG00000115297	TLX2	516.555
ENSG00000261292	AC110491.1	0.000464296006600544							ENSG00000189058	APOD	1028.25
ENSG00000196468	FGF16	0.000474817500908162							ENSG00000073756	PTGS2	1071.55
ENSG00000229231	FEM1AP1	0.000502066449588124							ENSG00000070193	FGF10	1169.03
ENSG00000225548	LINC01980	0.000510075171594566							ENSG00000168032	ENTPD3	1318.21
ENSG00000250979	AC022905.1	0.000513318671374796							ENSG00000230450	NEK2P4	1660.63
ENSG00000267939	AC008946.1	0.000563911072866003							ENSG00000225206	MIR137HG	2116.21
ENSG00000164379	FOXQ1	0.000577984121744596							ENSG00000178297	TMPRSS9	2967.35
ENSG00000259508	AL132801.1	0.000600380441170808							ENSG00000231817	LINC01198	3594.95
ENSG00000152931	PART1	0.000602582721808178							ENSG00000136869	TLR4	3729.57
ENSG00000235996	AL136090.1	0.00060316177571779							ENSG00000188868	ZNF563	4265.29
ENSG00000244471	AL137058.1	0.000664494701225925							ENSG00000167555	ZNF528	4531.14
ENSG00000242220	TCP10L	0.000667580694661301							ENSG00000138795	LEF1	5975.3
ENSG00000107593	PKD2L1	0.000679294066930457							ENSG00000108932	SLC16A6	7317.79
ENSG00000132703	APCS	0.000738340973894341							ENSG00000152672	CLEC4F	9370.95
ENSG00000167600	CYP2S1	0.000740313419058069							ENSG00000153179	RASSF3	9600.47
ENSG00000131914	LIN28A	0.000750184972466401							ENSG00000204961	PCDHA9	13184.1
ENSG00000175894	TSPEAR	0.000751897868573125							ENSG00000215506	TPTE2P4	16074.2
ENSG00000256069	A2MP1	0.000821846559849449							ENSG00000115648	MLPH	18875.8
ENSG00000261371	PECAM1	0.000828416315157936							ENSG00000128606	LRRC17	2526.53
ENSG00000089116	LHX5	0.000849961032994246							ENSG00000171722	SPATA46	30299.1
ENSG00000198156	NPIPB6	0.000871392900143479							ENSG00000122420	PTGFR	55758.5
ENSG00000213642	AC016769.1	0.000910204588278473							ENSG00000206159	GYG2P1	5720.22
ENSG00000101276	SLC52A3	0.000922591968957868							ENSG00000197757	HOXC6	64288.6
ENSG00000250386	AC233724.9	0.000926440066706696							ENSG00000104760	FGL1	64992.3
ENSG00000114204	SERPINI2	0.00101242478821707							ENSG00000163394	CCKAR	71446
ENSG00000283740	TAF11L11	0.00138482579126226							ENSG00000163898	LIPH	73648.3
ENSG00000198944	SOWAHA	0.00142648934891452							ENSG00000236516	KLF2P4	83849.3
ENSG00000236154	AL450311.2	0.00146797920142337							ENSG00000125872	LRRN4	84454.3
ENSG00000285640	AP001999.4	0.00172828529625275							ENSG00000146530	VWDE	105661
ENSG00000280229	AL161658.1	0.00177249822004452							ENSG00000128045	RASL11B	20868.5
ENSG00000255406	AP000911.3	0.0018293098589596							ENSG00000245680	ZNF585B	213121
ENSG00000268964	ERVV-2	0.00191217242285537							ENSG00000224982	TMEM233	228002
ENSG00000248719	AC021127.1	0.00196421372638762							ENSG00000267640	AC016582.3	234952
ENSG00000242034	AC097493.1	0.00198662639292668							ENSG00000173040	EVC2	252286
ENSG00000279013	AC110774.1	0.00203418385955886							ENSG00000196611	MMP1	26581.1
ENSG00000100987	VSX1	0.00219134946331908							ENSG00000183160	TMEM119	280782
ENSG00000214776	AC092821.1	0.00228005361016156							ENSG00000140479	PCSK6	377901
ENSG00000100453	GZMB	0.00250671525990696							ENSG00000172548	NIPAL4	389390
ENSG00000132693	CRP	0.00254218775333309							ENSG00000137809	ITGA11	416529
ENSG00000249464	LINC01091	0.00258428442929417							ENSG00000248796	MED15P8	448711
ENSG00000183304	FAM9A	0.00259956737637623							ENSG00000142319	SLC6A3	494496
ENSG00000125878	TCF15	0.00260045073713821							ENSG00000108823	SGCA	554310
ENSG00000185860	CCDC190	0.00277684747953013							ENSG00000156925	ZIC3	66349.6
ENSG00000069122	ADGRF5	0.00279632322310513							ENSG00000204179	PTPN20	721276
ENSG00000224842	AL161908.1	0.0029168935971202							ENSG00000276547	PCDHGB5	800162
ENSG00000230911	PPIHP1	0.00310819113980548							ENSG00000198203	SULT1C2	901278
ENSG00000226741	LINC02554	0.00311363768319767							ENSG00000105880	DLX5	1.0154e+06
ENSG00000260695	AC022164.1	0.00321038189595266							ENSG00000249741	AC093890.1	1.51694e+06
ENSG00000240240	BX664727.3	0.00340461153098821							ENSG00000100078	PLA2G3	1.80683e+06
ENSG00000260075	NSFP1	0.00361640706672161							ENSG00000229520	LINC00404	1.94722e+06
ENSG00000241388	HNF1A-AS1	0.00365523727641277							ENSG00000248540	AC010931.2	2.5564e+06
ENSG00000262890	AC027281.1	0.00374598835995941							ENSG00000089356	FXYD3	3.06642e+06
ENSG00000079689	SCGN	0.00382736601073366							ENSG00000257017	HP	387650
ENSG00000249599	BMPR1B-DT	0.00389873960155439							ENSG00000125618	PAX8	5.42759e+06
ENSG00000197705	KLHL14	0.00394739419571622							ENSG00000188399	ANKRD36P1	5.62581e+06
ENSG00000185294	SPPL2C	0.00397598527342711							ENSG00000131668	BARX1	5.85884e+06
ENSG00000107317	PTGDS	0.00409868579507495							ENSG00000160862	AZGP1	5.9314e+06
ENSG00000186910	SERPINA11	0.00410201738521378							ENSG00000143028	SYPL2	6.1098e+06
ENSG00000099251	HSD17B7P2	0.00413731722722088							ENSG00000178033	CALHM5	6.64863e+06
ENSG00000177721	ANXA2R	0.00429892115798944							ENSG00000249669	CARMN	8.18486e+06
ENSG00000165810	BTNL9	0.00440213765389192							ENSG00000100628	ASB2	9.81413e+06
ENSG00000173811	CCDC13-AS1	0.00452778768245255							ENSG00000183674	LINC00518	1.17953e+07
ENSG00000257842	LINC02588	0.00453990757235998							ENSG00000106991	ENG	1.22492e+07
ENSG00000133937	GSC	0.00472700827639732							ENSG00000154493	C10orf90	1.38964e+07
ENSG00000164749	HNF4G	0.0047349401317962							ENSG00000232229	LINC00865	1.5221e+06
ENSG00000162456	KNCN	0.00517694021532688							ENSG00000260423	LINC02367	1.6926e+06
ENSG00000137709	POU2F3	0.00528507980137692							ENSG00000137672	TRPC6	1.76731e+07
ENSG00000115194	SLC30A3	0.00547907483655882							ENSG00000204291	COL15A1	2.19946e+06
ENSG00000249937	LINC02223	0.00547907483655882							ENSG00000115155	OTOF	2.35117e+06
ENSG00000249306	LINC01411	0.0058927858090002							ENSG00000172817	CYP7B1	2.45925e+07
ENSG00000163263	C1orf189	0.00589789010296209							ENSG00000229950	TFAP2A-AS1	2.8023e+07
ENSG00000223345	HIST2H2BA	0.00594613593741084							ENSG00000262209	PCDHGB3	3.36108e+07
ENSG00000162571	TTLL10	0.0059836592482424							ENSG00000100399	CHADL	3.75056e+07
ENSG00000105808	RASA4	0.00629524897975978							ENSG00000197859	ADAMTSL2	4.13541e+07
ENSG00000152214	RIT2	0.00635026418638432							ENSG00000244503	AC108751.5	4.50841e+07
ENSG00000106823	ECM2	0.00643543026702671							ENSG00000091879	ANGPT2	4.59448e+07
ENSG00000261600	AC233266.2	0.00661188418320063							ENSG00000165071	TMEM71	4.97356e+07
ENSG00000182508	LHFPL1	0.00682131551616777							ENSG00000087494	PTHLH	5.29518e+07
ENSG00000165621	OXGR1	0.00720865824738032							ENSG00000147614	ATP6V0D2	5.39515e+07
ENSG00000144015	TRIM43	0.00751758528656691							ENSG00000253731	PCDHGA6	5.64753e+07
ENSG00000061455	PRDM6	0.00771327907013935							ENSG00000165917	RAPSN	9.04611e+07
ENSG00000273113	AC133528.1	0.00795949424503684							ENSG00000002745	WNT16	1.06648e+08
ENSG00000147804	SLC39A4	0.0080204987763152							ENSG00000229238	PPP1R12BP1	1.19817e+08
ENSG00000183054	RGPD6	0.00841632901979297							ENSG00000277095	AC242852.2	1.36193e+08
ENSG00000272321	AP003355.2	0.0091653210994895							ENSG00000197467	COL13A1	1.37933e+08
ENSG00000129451	KLK10	0.00919379430528958							ENSG00000231701	BMS1P13	1.44901e+08
ENSG00000250682	LINC00491	0.00962404215742771							ENSG00000099957	P2RX6	1.58764e+08
ENSG00000107165	TYRP1	0.00964299695274463							ENSG00000165140	FBP1	1.62178e+08
ENSG00000229971	AL022313.3	0.00981637807702255							ENSG00000080166	DCT	1.92699e+08
ENSG00000080572	PIH1D3	0.0100880017655963							ENSG00000285576	AL138686.2	2.30942e+08
ENSG00000133115	STOML3	0.0112915143623458							ENSG00000129910	CDH15	2.48727e+08
ENSG00000144010	TRIM43B	0.0117533491876539							ENSG00000260878	AC104072.1	2.50881e+08
ENSG00000229544	NKX1-2	0.012152306156121							ENSG00000272913	AC009237.14	2.51014e+07
ENSG00000254254	AC012349.1	0.0122166628406296							ENSG00000198829	SUCNR1	2.57076e+08
ENSG00000230018	PPIAP39	0.0122315067431921							ENSG00000277829	AL031651.2	2.60439e+08
ENSG00000230310	AC010422.1	0.012338614512878							ENSG00000263146	LINC01896	2.81026e+08
ENSG00000255372	AC107886.1	0.0130275807969835							ENSG00000253304	TMEM200B	3.22995e+08
ENSG00000283361	CFAP97D2	0.0131924928451731							ENSG00000272568	AC005162.3	3.68698e+08
ENSG00000018280	SLC11A1	0.0132835150489232							ENSG00000275038	AC091980.2	3.99191e+08
ENSG00000274719	AC012653.2	0.0147035882162766							ENSG00000112343	TRIM38	4.55462e+08
ENSG00000168309	FAM107A	0.0157063138892361							ENSG00000188662	HILS1	4.59079e+08
ENSG00000257718	CPNE8-AS1	0.0160537367578425							ENSG00000224240	CYCSP49	4.95578e+08
ENSG00000254561	AP003393.1	0.0164321802185636							ENSG00000280143	AP000892.3	5.6714e+08
ENSG00000256552	AC092745.2	0.0169629878470328							ENSG00000066056	TIE1	6.71125e+06
ENSG00000124253	PCK1	0.0178777452158663							ENSG00000185869	ZNF829	6.86242e+08
ENSG00000227124	ZNF717	0.0179454307044901							ENSG00000125089	SH3TC1	7.66233e+08
ENSG00000230062	ANKRD66	0.0179510771795176							ENSG00000166664	CHRFAM7A	7.7728e+08
ENSG00000203908	KHDC3L	0.0182678917229783							ENSG00000267374	AC016205.1	8.47797e+08
ENSG00000267144	AC067968.2	0.0183840553375872							ENSG00000154589	LY96	9.29304e+07
ENSG00000249610	AC010255.2	0.0185613708975423							ENSG00000116031	CD207	9.85391e+08
ENSG00000144771	LRTM1	0.0189652924832282							ENSG00000204655	MOG	1.00537e+08
ENSG00000279300	AC008761.3	0.0193169741757916							ENSG00000125378	BMP4	1.04446e+09
ENSG00000111344	RASAL1	0.0199193071955572							ENSG00000149451	ADAM33	1.11718e+08
ENSG00000260361	AC106028.3	0.0200423134592287							ENSG00000117407	ARTN	1.24999e+09
ENSG00000204460	LINC01854	0.0205324772976179							ENSG00000171658	NMRAL2P	1.25426e+09
ENSG00000180596	HIST1H2BC	0.0206554913167088							ENSG00000130487	KLHDC7B	1.3084e+09
ENSG00000171794	UTF1	0.0207228190787199							ENSG00000224243	SOX1-OT	1.35605e+09
ENSG00000285706	AL807776.1	0.0207460925572793							ENSG00000120949	TNFRSF8	1.49419e+09
ENSG00000248590	GLDCP1	0.0208511815717606							ENSG00000264985	AC124804.1	1.71376e+08
ENSG00000285564	DKFZp451B082	0.0212812945555868							ENSG00000285819	AC131180.1	1.99057e+09
ENSG00000231838	CR769775.2	0.022965724885421							ENSG00000142910	TINAGL1	1.99205e+09
ENSG00000259520	AC051619.5	0.0235316479143779							ENSG00000008196	TFAP2B	2.02081e+08
ENSG00000260337	AC091544.4	0.0244487831585082							ENSG00000078098	FAP	2.15824e+09
ENSG00000237786	GFOD1-AS1	0.0248359728724884							ENSG00000006606	CCL26	2.74505e+09
ENSG00000197446	CYP2F1	0.0248839734383076							ENSG00000101327	PDYN	2.80857e+09
ENSG00000131771	PPP1R1B	0.0253380769099851							ENSG00000142611	PRDM16	2.93273e+09
ENSG00000166927	MS4A7	0.0255753253320982							ENSG00000180264	ADGRD2	3.2525e+09
ENSG00000273812	BX640514.2	0.0256160459048212							ENSG00000279161	AC093503.3	3.35507e+09
ENSG00000233143	DIRC3-AS1	0.0256170023315434							ENSG00000086205	FOLH1	3.83266e+09
ENSG00000270178	AC007687.1	0.025868211434241							ENSG00000075891	PAX2	4.21497e+09
ENSG00000157873	TNFRSF14	0.0266114537257122							ENSG00000103241	FOXF1	4.3077e+08
ENSG00000279536	AC093458.2	0.0274332092248555							ENSG00000111424	VDR	4.32383e+09
ENSG00000283930	AL117339.5	0.0283873105062611							ENSG00000223703	AC027612.1	4.37132e+09
ENSG00000285041	AL035412.1	0.0287900686271396							ENSG00000170955	CAVIN3	4.38042e+09
ENSG00000250535	STK19B	0.029472725014541							ENSG00000094755	GABRP	4.53093e+08
ENSG00000278903	CU633906.2	0.0297816540173737							ENSG00000235590	GNAS-AS1	5.00839e+09
ENSG00000189108	IL1RAPL2	0.030500298510983							ENSG00000282057	AC092807.3	5.21978e+09
ENSG00000264693	AC123786.1	0.0312033264940824							ENSG00000225448	AC009477.1	5.22737e+09
ENSG00000165591	FAAH2	0.032114248391243							ENSG00000139629	GALNT6	5.55981e+09
ENSG00000148346	LCN2	0.0322844864737447							ENSG00000162383	SLC1A7	5.71438e+09
ENSG00000279375	AC244517.7	0.0327663806471728							ENSG00000261959	AC015909.3	6.16475e+09
ENSG00000116981	NT5C1A	0.0329140712291111							ENSG00000249771	AC108210.1	6.4872e+09
ENSG00000163254	CRYGC	0.0332765132476832							ENSG00000256824	AP000721.2	7.6422e+09
ENSG00000198844	ARHGEF15	0.0344101849808866							ENSG00000250467	AC105389.3	7.89156e+09
ENSG00000260848	AC092114.1	0.034615432588609							ENSG00000102524	TNFSF13B	8.57078e+09
ENSG00000269526	ERVV-1	0.0347080987957117							ENSG00000118137	APOA1	9.27359e+09
ENSG00000167749	KLK4	0.0350905196671249							ENSG00000204403	CASP12	0.000118382603420527
ENSG00000124237	C20orf85	0.035198741051488							ENSG00000147588	PMP2	0.000123005717158335
ENSG00000283213	AC130466.1	0.0352538773635209							ENSG00000224599	BMS1P12	0.000123867452812711
ENSG00000283503	LINC01902	0.0354393667069242							ENSG00000153002	CPB1	0.000137466629091627
ENSG00000221025	MIR1250	0.0359267286757934							ENSG00000185761	ADAMTSL5	0.000142945913582148
ENSG00000257119	EEF1B2P4	0.0360089302079449							ENSG00000267034	AC010980.2	0.000153685734200859
ENSG00000172901	LVRN	0.0360173531758412							ENSG00000178394	HTR1A	0.000160973414185881
ENSG00000233487	RPSAP69	0.0361485569354282							ENSG00000283031	AC009242.1	0.000173071988602604
ENSG00000282952	AL583852.1	0.0368306480192508							ENSG00000177910	SPATA31C2	0.000173071988602604
ENSG00000250423	KIAA1210	0.0370221777579637							ENSG00000233608	TWIST2	0.000190494829512339
ENSG00000233730	LINC01765	0.0374637139702542							ENSG00000270124	AC092127.2	0.000191097131916259
ENSG00000249621	AC113349.1	0.0374992830135401							ENSG00000259555	AC067863.1	0.000202036052214154
ENSG00000283405	AL121759.2	0.0376296757286787							ENSG00000102755	FLT1	0.000202500894779086
ENSG00000242791	AC117395.1	0.037642782911579							ENSG00000138347	MYPN	0.000209944844332772
ENSG00000256427	AC010175.1	0.0383148382548771							ENSG00000248587	GDNF-AS1	0.000215833949864306
ENSG00000223349	KLF2P3	0.0386565495161006							ENSG00000092607	TBX15	0.000225890105482667
ENSG00000258413	AL158801.2	0.0387002925299959							ENSG00000279041	AC102945.2	0.000233141937449522
ENSG00000173432	SAA1	0.0389598619570337							ENSG00000050327	ARHGEF5	0.000247136262856504
ENSG00000284670	AC092128.1	0.0414597847608917							ENSG00000164430	CGAS	0.000249784988384381
ENSG00000207816	MIR124-2	0.0419198413954237							ENSG00000169218	RSPO1	0.000250372382354563
ENSG00000204261	PSMB8-AS1	0.0419221558145186							ENSG00000257958	AC008125.1	0.000259656216782441
ENSG00000178804	H1FOO	0.0424472624952439							ENSG00000108231	LGI1	0.00026719436235857
ENSG00000272416	AC025175.1	0.0424737323329587							ENSG00000106034	CPED1	0.000269198006029914
ENSG00000171772	SYCE1	0.0434366501651537							ENSG00000258910	LINC01956	0.000271042674761254
ENSG00000270265	AC104819.3	0.0436839683469838							ENSG00000236969	GGT8P	0.000271996990538011
ENSG00000273958	AC009560.1	0.043727293885287							ENSG00000276600	RAB7B	0.000305704089941143
ENSG00000276128	AL591441.1	0.045529930822582							ENSG00000120332	TNN	0.000313060922057316
ENSG00000161944	ASGR2	0.0456072104749151							ENSG00000105695	MAG	0.00032599428936293
ENSG00000230426	ERVMER61-1	0.0461814315605049							ENSG00000248791	AC010627.1	0.000335315903402554
ENSG00000248118	LINC01019	0.0463367647684859							ENSG00000139567	ACVRL1	0.000351357429663858
ENSG00000184471	C1QTNF8	0.0472167871324963							ENSG00000231131	LNCAROD	0.000407841874994156
ENSG00000277979	AL591926.6	0.0476508251218181							ENSG00000248174	LINC02268	0.000413671030209745
ENSG00000043462	LCP2	0.0494042285770589							ENSG00000184937	WT1	0.000421177819964649
									ENSG00000171860	C3AR1	0.000459703979798118
									ENSG00000261713	SSTR5-AS1	0.00048498226929482
									ENSG00000119915	ELOVL3	0.000517280238292436
									ENSG00000224881	AC068279.1	0.00057415229475019
									ENSG00000117595	IRF6	0.000584591174233458
									ENSG00000204282	TNRC6C-AS1	0.000586300105557789
									ENSG00000255753	AC009533.2	0.000607286112287258
									ENSG00000180739	S1PR5	0.000613459334307624
									ENSG00000215644	GCGR	0.00061902758606584
									ENSG00000198312	BMS1P9	0.000622670848290984
									ENSG00000171631	P2RY6	0.000629775469808767
									ENSG00000277146	AC013734.1	0.000818886510227453
									ENSG00000278530	CHMP1B2P	0.000825079094955851
									ENSG00000169174	PCSK9	0.000943500174304731
									ENSG00000140519	RHCG	0.000990046031276906
									ENSG00000165474	GJB2	0.00101177289147767
									ENSG00000079385	CEACAM1	0.00102974388629858
									ENSG00000213214	ARHGEF35	0.00104133423881279
									ENSG00000237732	AC010980.1	0.00107927892262029
									ENSG00000256073	URB1-AS1	0.00114507128248261
									ENSG00000154263	ABCA10	0.00117780072102822
									ENSG00000260314	MRC1	0.00118899012295037
									ENSG00000285922	AC104453.1	0.00126248597898172
									ENSG00000114638	UPK1B	0.00127980423214338
									ENSG00000017483	SLC38A5	0.00129589497057813
									ENSG00000103546	SLC6A2	0.00133756964109107
									ENSG00000259583	AC015712.2	0.00141918159366646
									ENSG00000262543	SMIM28	0.00142113266790086
									ENSG00000227496	AC099066.2	0.00142807483958778
									ENSG00000260577	AC126773.2	0.00144478221670261
									ENSG00000164849	GPR146	0.00149488011238639
									ENSG00000157654	PALM2-AKAP2	0.00151863974339035
									ENSG00000186732	MPPED1	0.00155290267016962
									ENSG00000279912	AC068448.1	0.00167818512568219
									ENSG00000257732	AC089983.1	0.00177475977903995
									ENSG00000284650	AL031430.1	0.0018951879012589
									ENSG00000261655	AC100803.2	0.00191595501964725
									ENSG00000042832	TG	0.00192219475102658
									ENSG00000101197	BIRC7	0.00205119641577927
									ENSG00000115138	POMC	0.0020620834671447
									ENSG00000253485	PCDHGA5	0.00214083850503903
									ENSG00000115008	IL1A	0.00217175910936372
									ENSG00000074966	TXK	0.00237875165250477
									ENSG00000128709	HOXD9	0.00258082547914161
									ENSG00000234944	AL365199.1	0.00274720259246334
									ENSG00000179528	LBX2	0.00277565725218957
									ENSG00000117834	SLC5A9	0.00280563985061385
									ENSG00000259807	AC009093.1	0.00292124332433587
									ENSG00000249406	AC015909.1	0.00305860005710785
									ENSG00000205116	TMEM88B	0.00315807030928107
									ENSG00000174004	NRROS	0.00317154842019429
									ENSG00000189409	MMP23B	0.00333491258525108
									ENSG00000169715	MT1E	0.00337846572803174
									ENSG00000004846	ABCB5	0.00346629539676577
									ENSG00000248608	AC133963.1	0.00348479344271353
									ENSG00000285280	AL390957.1	0.00359462675836499
									ENSG00000241749	RPSAP52	0.00359671083263537
									ENSG00000133710	SPINK5	0.00364116705898659
									ENSG00000110799	VWF	0.00373298483254239
									ENSG00000102760	RGCC	0.00384934381159325
									ENSG00000136167	LCP1	0.00387330357932727
									ENSG00000225649	AC064875.1	0.00389995105464772
									ENSG00000197182	MIRLET7BHG	0.00400938209069823
									ENSG00000249906	AC006487.1	0.00409932128119695
									ENSG00000119913	TECTB	0.00427070449936523
									ENSG00000265790	RNASEH1P1	0.00436787641760182
									ENSG00000104903	LYL1	0.00444212092840181
									ENSG00000176402	GJC3	0.0048778678511404
									ENSG00000132185	FCRLA	0.00515653370584902
									ENSG00000179023	KLHDC7A	0.00532375981733127
									ENSG00000159231	CBR3	0.00541093323842405
									ENSG00000153303	FRMD1	0.00541685663485156
									ENSG00000056291	NPFFR2	0.00547907483655882
									ENSG00000157399	ARSE	0.00556510388120071
									ENSG00000147113	CXorf36	0.00560821360983707
									ENSG00000023839	ABCC2	0.00575357842067936
									ENSG00000136514	RTP4	0.00593188754661115
									ENSG00000152463	OLAH	0.00603653431157643
									ENSG00000174500	GCSAM	0.00620661851765314
									ENSG00000239389	PCDHA13	0.00642725727919725
									ENSG00000105967	TFEC	0.00646106347744468
									ENSG00000132357	CARD6	0.00654788097054617
									ENSG00000152207	CYSLTR2	0.00695487803719146
									ENSG00000163762	TM4SF18	0.00706246206051479
									ENSG00000241313	WWTR1-AS1	0.00706724075758988
									ENSG00000215914	MMP23A	0.00714077378433665
									ENSG00000268333	AL132655.1	0.00736760676391642
									ENSG00000206384	COL6A6	0.00752489256360972
									ENSG00000265107	GJA5	0.00774395736062697
									ENSG00000270823	AC007938.2	0.00783150854166469
									ENSG00000138161	CUZD1	0.00791912365136665
									ENSG00000169594	BNC1	0.00826047846650996
									ENSG00000204959	ARHGEF34P	0.0084318099529147
									ENSG00000278599	TBC1D3E	0.00886984893734071
									ENSG00000171540	OTP	0.0091327621427483
									ENSG00000222047	C10orf55	0.00934000076458323
									ENSG00000196502	SULT1A1	0.00955535031262278
									ENSG00000234233	KCNH1-IT1	0.00965640554982314
									ENSG00000246898	LINC00920	0.0103605799417158
									ENSG00000162723	SLAMF9	0.01037996294412
									ENSG00000284624	AC092902.5	0.0107226033874244
									ENSG00000188501	LCTL	0.0108514471888244
									ENSG00000258748	AL359399.1	0.011092279584075
									ENSG00000173714	WFIKKN2	0.011396483830906
									ENSG00000168079	SCARA5	0.0117377282270469
									ENSG00000165078	CPA6	0.0119982469512908
									ENSG00000241684	ADAMTS9-AS2	0.012156455263261
									ENSG00000111348	ARHGDIB	0.0122789907282033
									ENSG00000118322	ATP10B	0.0124841790961939
									ENSG00000234773	AC012618.3	0.012577362979221
									ENSG00000251226	AP001999.1	0.0128791454607539
									ENSG00000284934	DIABLO	0.0133308955509999
									ENSG00000148604	RGR	0.013526044569427
									ENSG00000147724	FAM135B	0.0135692499907504
									ENSG00000232396	AC004882.1	0.0136305599457148
									ENSG00000134853	PDGFRA	0.0137513076118707
									ENSG00000273055	AC005046.1	0.0142352219679274
									ENSG00000225883	BMS1P11	0.0153465998116737
									ENSG00000244198	AC004889.1	0.0159388671967405
									ENSG00000261504	LINC01686	0.0160234532709252
									ENSG00000148702	HABP2	0.016642495708196
									ENSG00000127399	LRRC61	0.0167174078881245
									ENSG00000267136	AP005131.1	0.0173923678776363
									ENSG00000230090	AC108025.1	0.0174469104117899
									ENSG00000267481	AC011477.2	0.0181244192217799
									ENSG00000185607	ACTBP7	0.0181452202544819
									ENSG00000258580	AL136298.1	0.0183023520939679
									ENSG00000255624	AC073585.1	0.0185893335881001
									ENSG00000264175	MIR3189	0.018760249472352
									ENSG00000167664	TMIGD2	0.0189199743944437
									ENSG00000214381	LINC00488	0.0189652924832282
									ENSG00000261997	AC007336.1	0.0189707989161468
									ENSG00000116039	ATP6V1B1	0.0191411202748574
									ENSG00000268621	IGFL2-AS1	0.0191682907655452
									ENSG00000259346	AC105129.2	0.0196258993509181
									ENSG00000278727	AC000403.1	0.0209367060024466
									ENSG00000124839	RAB17	0.021549082184937
									ENSG00000184378	ACTRT3	0.0220498713764395
									ENSG00000260316	AL008727.1	0.0225518802626261
									ENSG00000280219	AC093908.1	0.0229689340164713
									ENSG00000177173	NAP1L4P1	0.0234531997695493
									ENSG00000131634	TMEM204	0.0240977691106096
									ENSG00000272808	AC015712.6	0.0242241469152433
									ENSG00000241158	ADAMTS9-AS1	0.0242948854455049
									ENSG00000126861	OMG	0.0244228481807718
									ENSG00000277297	ATP5F1AP10	0.02460309262101
									ENSG00000170006	TMEM154	0.0246167188017824
									ENSG00000237523	LINC00857	0.0248140165431817
									ENSG00000157551	KCNJ15	0.0252225352237837
									ENSG00000118094	TREH	0.0255085408811126
									ENSG00000169247	SH3TC2	0.0255673379372335
									ENSG00000270062	AL606834.2	0.0256287240839399
									ENSG00000262576	PCDHGA4	0.0257291892676977
									ENSG00000228649	SNHG26	0.0264058646981728
									ENSG00000233384	AC096537.1	0.0267852879795567
									ENSG00000196139	AKR1C3	0.0269164968796168
									ENSG00000180938	ZNF572	0.0274255014932402
									ENSG00000267421	AC005498.2	0.0274734194878717
									ENSG00000173077	2001-12-01	0.0280522663099143
									ENSG00000260439	LMF1-AS1	0.0282391584828914
									ENSG00000214185	XPOTP1	0.0283593949924527
									ENSG00000267683	AC008991.2	0.0285736407752442
									ENSG00000234423	LINC01250	0.0288886082752697
									ENSG00000225768	AL161646.1	0.0292858080077049
									ENSG00000122180	MYOG	0.0293451389701694
									ENSG00000183242	WT1-AS	0.029723191765859
									ENSG00000116701	NCF2	0.0300987061607456
									ENSG00000196136	SERPINA3	0.0304337479098901
									ENSG00000140297	GCNT3	0.0320738719750002
									ENSG00000104783	KCNN4	0.0326675247254742
									ENSG00000141469	SLC14A1	0.0330417506212136
									ENSG00000187013	C17orf82	0.0331719584793397
									ENSG00000273769	LCA10	0.0333580405370012
									ENSG00000168348	INSM2	0.0337986486384691
									ENSG00000175591	P2RY2	0.033952471683124
									ENSG00000135925	WNT10A	0.033992707631323
									ENSG00000236939	BAALC-AS2	0.0353793909224373
									ENSG00000235529	AGAP1-IT1	0.0360173531758412
									ENSG00000255200	PGAM1P8	0.0360286727887826
									ENSG00000266964	FXYD1	0.0363071162426957
									ENSG00000077009	NMRK2	0.0363148945918893
									ENSG00000149635	OCSTAMP	0.0364403187821176
									ENSG00000265205	AC010761.3	0.0377428914747836
									ENSG00000267254	ZNF790-AS1	0.0386671842317282
									ENSG00000230882	AC005077.4	0.0402839472665823
									ENSG00000218996	ARL4AP5	0.0416170062131585
									ENSG00000261488	TBILA	0.0420271041940086
									ENSG00000081051	AFP	0.0432387327554792
									ENSG00000138075	ABCG5	0.0434654894371337
									ENSG00000231258	ZSWIM5P2	0.0434731910763542
									ENSG00000226329	AC005682.1	0.0448863111581579
									ENSG00000144837	PLA1A	0.0451384659312253
									ENSG00000225886	AL445490.1	0.0451528260017169
									ENSG00000235865	GSN-AS1	0.0453275461132326
									ENSG00000231616	AL354733.2	0.0454772664779224
									ENSG00000235029	MNX1-AS2	0.0458540940182499
									ENSG00000278048	RF00004	0.0462116014310207
									ENSG00000249986	YWHAQP6	0.0469784288700911
									ENSG00000269502	DMRTC1	0.0478640773360406
									ENSG00000229953	AL590666.2	0.0485598524259365
									ENSG00000119411	BSPRY	0.0486566652642831

## Sheet: B
List of GO terms significantly enriched in SYT13+/- MNs
Downregulated									Upregulated
Category	GOID	Description	GeneRatio	BgRatio	padj				Category	GOID	Description	GeneRatio	BgRatio	padj
BP	GO:0021515	cell differentiation in spinal cord	8/263	48/15824	0.0032438450345991				BP	GO:0001501	skeletal system development	46/470	477/15824	649603
BP	GO:0072347	response to anesthetic	9/263	70/15824	0.00330677745148863				BP	GO:0030198	extracellular matrix organization	37/470	329/15824	649603
BP	GO:0021517	ventral spinal cord development	7/263	43/15824	0.00608253115542831				BP	GO:0043062	extracellular structure organization	38/470	378/15824	6.31687e+06
BP	GO:0042220	response to cocaine	7/263	48/15824	0.00971090574466543				BP	GO:0001525	angiogenesis	44/470	491/15824	6.31687e+06
BP	GO:0060359	response to ammonium ion	10/263	117/15824	0.0125689135365506				BP	GO:0048568	embryonic organ development	38/470	417/15824	6.7729e+07
BP	GO:0009410	response to xenobiotic stimulus	15/263	256/15824	0.0125689135365506				BP	GO:0048562	embryonic organ morphogenesis	30/470	282/15824	9.94709e+07
BP	GO:0021510	spinal cord development	9/263	96/15824	0.0129376769921086				BP	GO:0048844	artery morphogenesis	14/470	62/15824	1.55052e+08
BP	GO:0006836	neurotransmitter transport	14/263	239/15824	0.0175862694565272				BP	GO:0060840	artery development	15/470	80/15824	5.59777e+08
BP	GO:0006953	acute-phase response	6/263	41/15824	0.017612592902764				BP	GO:0048483	autonomic nervous system development	11/470	42/15824	1.17279e+09
BP	GO:0001964	startle response	5/263	26/15824	0.017612592902764				BP	GO:1901342	regulation of vasculature development	29/470	319/15824	3.48042e+09
BP	GO:0050795	regulation of behavior	7/263	62/15824	0.0177698697038546				BP	GO:0070374	positive regulation of ERK1 and ERK2 cascade	23/470	213/15824	3.48042e+09
BP	GO:0007628	adult walking behavior	5/263	27/15824	0.0177698697038546				BP	GO:0048732	gland development	34/470	420/15824	4.1636e+09
BP	GO:0090659	walking behavior	5/263	28/15824	0.0196995192087945				BP	GO:0045765	regulation of angiogenesis	27/470	295/15824	6.94865e+09
BP	GO:0021953	central nervous system neuron differentiation	11/263	167/15824	0.0232125576431041				BP	GO:0032963	collagen metabolic process	16/470	114/15824	6.94865e+09
BP	GO:0009953	dorsal/ventral pattern formation	8/263	90/15824	0.0243536574051358				BP	GO:0048484	enteric nervous system development	6/470	11/15824	6.94865e+09
BP	GO:0045471	response to ethanol	9/263	121/15824	0.0344080012311776				BP	GO:0070372	regulation of ERK1 and ERK2 cascade	26/470	281/15824	6.94865e+09
BP	GO:0021533	cell differentiation in hindbrain	4/263	19/15824	0.0407719563604584				BP	GO:0060485	mesenchyme development	24/470	245/15824	6.94865e+09
BP	GO:0042391	regulation of membrane potential	18/263	426/15824	0.0460271417757607				BP	GO:0030193	regulation of blood coagulation	13/470	76/15824	6.94865e+09
BP	GO:0007626	locomotory behavior	11/263	187/15824	0.0460271417757607				BP	GO:1900046	regulation of hemostasis	13/470	76/15824	6.94865e+09
BP	GO:0043279	response to alkaloid	8/263	103/15824	0.0461918797952683				BP	GO:0030574	collagen catabolic process	12/470	65/15824	7.92863e+08
BP	GO:0019932	second-messenger-mediated signaling	15/263	322/15824	0.0461918797952683				BP	GO:0045766	positive regulation of angiogenesis	19/470	164/15824	8.06198e+09
BP	GO:0050886	endocrine process	7/263	80/15824	0.0485015063072507				BP	GO:0001667	ameboidal-type cell migration	30/470	367/15824	9.5095e+09
CC	GO:0098793	presynapse	20/289	373/16713	0.00245246657074803				BP	GO:0050900	leukocyte migration	30/470	367/15824	9.5095e+09
CC	GO:0043679	axon terminus	10/289	119/16713	0.006171090724676				BP	GO:1904018	positive regulation of vasculature development	20/470	184/15824	9.5095e+09
CC	GO:0044306	neuron projection terminus	10/289	135/16713	0.0119530072588917				BP	GO:0050818	regulation of coagulation	13/470	80/15824	9.5095e+09
MF	GO:0042165	neurotransmitter binding	7/270	53/15854	0.015079497410954				BP	GO:0031589	cell-substrate adhesion	27/470	310/15824	9.5095e+09
									BP	GO:0048645	animal organ formation	11/470	57/15824	0.000103814145773984
									BP	GO:0044057	regulation of system process	36/470	496/15824	0.000103814145773984
									BP	GO:0030335	positive regulation of cell migration	34/470	454/15824	0.000103814145773984
									BP	GO:0042472	inner ear morphogenesis	14/470	95/15824	0.000103814145773984
									BP	GO:0007156	homophilic cell adhesion via plasma membrane adhesion molecules	18/470	156/15824	0.00011515820057415
									BP	GO:0040017	positive regulation of locomotion	36/470	500/15824	0.00011515820057415
									BP	GO:0070371	ERK1 and ERK2 cascade	26/470	298/15824	0.000117239792873717
									BP	GO:0035107	appendage morphogenesis	17/470	144/15824	0.000148769313051608
									BP	GO:0035108	limb morphogenesis	17/470	144/15824	0.000148769313051608
									BP	GO:0048839	inner ear development	19/470	177/15824	0.000148769313051608
									BP	GO:0010001	glial cell differentiation	20/470	194/15824	0.000148769313051608
									BP	GO:2000147	positive regulation of cell motility	34/470	470/15824	0.000176712803370722
									BP	GO:0048333	mesodermal cell differentiation	8/470	31/15824	0.000253726883438231
									BP	GO:0048771	tissue remodeling	17/470	151/15824	0.000254776042885627
									BP	GO:0042693	muscle cell fate commitment	6/470	15/15824	0.000254776042885627
									BP	GO:0035270	endocrine system development	15/470	120/15824	0.000254776042885627
									BP	GO:0043583	ear development	20/470	203/15824	0.000254776042885627
									BP	GO:0051272	positive regulation of cellular component movement	34/470	481/15824	0.000254776042885627
									BP	GO:0055123	digestive system development	16/470	138/15824	0.000300284271799759
									BP	GO:0010469	regulation of signaling receptor activity	33/470	464/15824	0.000300284271799759
									BP	GO:0043584	nose development	6/470	16/15824	0.000352881381383126
									BP	GO:0060561	apoptotic process involved in morphogenesis	7/470	24/15824	0.000359880917171982
									BP	GO:0030326	embryonic limb morphogenesis	15/470	125/15824	0.000359880917171982
									BP	GO:0035113	embryonic appendage morphogenesis	15/470	125/15824	0.000359880917171982
									BP	GO:0090596	sensory organ morphogenesis	22/470	247/15824	0.000372550941546546
									BP	GO:0048565	digestive tract development	15/470	126/15824	0.000377158874232948
									BP	GO:0001763	morphogenesis of a branching structure	19/470	193/15824	0.000377158874232948
									BP	GO:0050918	positive chemotaxis	10/470	56/15824	0.000377161984724562
									BP	GO:0060541	respiratory system development	19/470	194/15824	0.000383630958207582
									BP	GO:0048332	mesoderm morphogenesis	11/470	69/15824	0.000383630958207582
									BP	GO:0008015	blood circulation	34/470	496/15824	0.000383630958207582
									BP	GO:0042552	myelination	14/470	112/15824	0.000398309752581562
									BP	GO:0098742	cell-cell adhesion via plasma-membrane adhesion molecules	21/470	233/15824	0.000433044294294714
									BP	GO:0003013	circulatory system process	34/470	500/15824	0.000433044294294714
									BP	GO:0048566	embryonic digestive tract development	8/470	35/15824	0.000435969501962673
									BP	GO:0007272	ensheathment of neurons	14/470	114/15824	0.000444959730877245
									BP	GO:0008366	axon ensheathment	14/470	114/15824	0.000444959730877245
									BP	GO:0042471	ear morphogenesis	14/470	114/15824	0.000444959730877245
									BP	GO:0050926	regulation of positive chemotaxis	7/470	26/15824	0.000484973281121981
									BP	GO:0048754	branching morphogenesis of an epithelial tube	16/470	149/15824	0.000562251425320806
									BP	GO:0001656	metanephros development	12/470	87/15824	0.000576914771754202
									BP	GO:0007271	synaptic transmission, cholinergic	8/470	37/15824	0.000608924449795845
									BP	GO:0007498	mesoderm development	14/470	118/15824	0.000618168688060376
									BP	GO:0014031	mesenchymal cell development	11/470	74/15824	0.000625042556977721
									BP	GO:0048736	appendage development	17/470	170/15824	0.000707414581397514
									BP	GO:0060173	limb development	17/470	170/15824	0.000707414581397514
									BP	GO:0060537	muscle tissue development	27/470	367/15824	0.00081056343581458
									BP	GO:0060900	embryonic camera-type eye formation	5/470	12/15824	0.000817568348446186
									BP	GO:0007422	peripheral nervous system development	11/470	77/15824	0.00086079380910951
									BP	GO:0010092	specification of animal organ identity	7/470	29/15824	0.000911004033836643
									BP	GO:0030325	adrenal gland development	6/470	20/15824	0.000938205990469736
									BP	GO:0014033	neural crest cell differentiation	11/470	78/15824	0.000938205990469736
									BP	GO:0061041	regulation of wound healing	14/470	124/15824	0.000957161607386023
									BP	GO:0003018	vascular process in circulatory system	16/470	158/15824	0.000975190505769177
									BP	GO:0090092	regulation of transmembrane receptor protein serine/threonine kinase signaling pathway	19/470	213/15824	0.00101182484069592
									BP	GO:0050878	regulation of body fluid levels	31/470	461/15824	0.00101182484069592
									BP	GO:0090287	regulation of cellular response to growth factor stimulus	21/470	252/15824	0.00103546614217651
									BP	GO:0009954	proximal/distal pattern formation	7/470	30/15824	0.00103546614217651
									BP	GO:1902742	apoptotic process involved in development	7/470	30/15824	0.00103546614217651
									BP	GO:0072210	metanephric nephron development	8/470	41/15824	0.00107359444500533
									BP	GO:0048762	mesenchymal cell differentiation	18/470	197/15824	0.00112530517889607
									BP	GO:0048485	sympathetic nervous system development	6/470	21/15824	0.00112530517889607
									BP	GO:0001707	mesoderm formation	10/470	67/15824	0.00119039000669281
									BP	GO:0061138	morphogenesis of a branching epithelium	17/470	180/15824	0.0011944363017965
									BP	GO:0072001	renal system development	22/470	276/15824	0.00120308471604072
									BP	GO:0035909	aorta morphogenesis	7/470	31/15824	0.00120434141551469
									BP	GO:0042063	gliogenesis	21/470	257/15824	0.00123941953209832
									BP	GO:0001503	ossification	26/470	360/15824	0.00124326476904077
									BP	GO:0007160	cell-matrix adhesion	18/470	200/15824	0.00126517388532602
									BP	GO:0003002	regionalization	24/470	320/15824	0.00133232503528117
									BP	GO:0007178	transmembrane receptor protein serine/threonine kinase signaling pathway	24/470	320/15824	0.00133232503528117
									BP	GO:0003156	regulation of animal organ formation	7/470	32/15824	0.00139620460955795
									BP	GO:0010543	regulation of platelet activation	7/470	32/15824	0.00139620460955795
									BP	GO:0045165	cell fate commitment	20/470	241/15824	0.00142076230558025
									BP	GO:0001822	kidney development	21/470	261/15824	0.00142076230558025
									BP	GO:0072216	positive regulation of metanephros development	5/470	14/15824	0.00142076230558025
									BP	GO:0071559	response to transforming growth factor beta	19/470	222/15824	0.00142076230558025
									BP	GO:1903034	regulation of response to wounding	15/470	149/15824	0.00145557975264594
									BP	GO:0014032	neural crest cell development	10/470	70/15824	0.00149074166629758
									BP	GO:0007389	pattern specification process	28/470	410/15824	0.00149651414626227
									BP	GO:0009612	response to mechanical stimulus	18/470	205/15824	0.00155937640630221
									BP	GO:2000826	regulation of heart morphogenesis	7/470	33/15824	0.00158322501590112
									BP	GO:0072215	regulation of metanephros development	6/470	23/15824	0.00159247109788441
									BP	GO:0050920	regulation of chemotaxis	17/470	187/15824	0.00159247109788441
									BP	GO:0072006	nephron development	14/470	134/15824	0.00163376173284972
									BP	GO:0060443	mammary gland morphogenesis	8/470	45/15824	0.00167584741742865
									BP	GO:0001704	formation of primary germ layer	13/470	118/15824	0.00171501407159554
									BP	GO:0007517	muscle organ development	26/470	372/15824	0.00178293996419858
									BP	GO:0014706	striated muscle tissue development	25/470	351/15824	0.0018119551487912
									BP	GO:0030879	mammary gland development	14/470	136/15824	0.00184224998343097
									BP	GO:0001655	urogenital system development	23/470	311/15824	0.00199625182279839
									BP	GO:0048706	embryonic skeletal system development	13/470	121/15824	0.00211663510619777
									BP	GO:0048864	stem cell development	10/470	74/15824	0.00211663510619777
									BP	GO:0048048	embryonic eye morphogenesis	7/470	35/15824	0.00211663510619777
									BP	GO:0043010	camera-type eye development	22/470	292/15824	0.00211663510619777
									BP	GO:0001755	neural crest cell migration	8/470	47/15824	0.00213066119965637
									BP	GO:0050927	positive regulation of positive chemotaxis	6/470	25/15824	0.00235523618805168
									BP	GO:0032835	glomerulus development	9/470	61/15824	0.00235523618805168
									BP	GO:0009952	anterior/posterior pattern specification	17/470	195/15824	0.00235523618805168
									BP	GO:0010594	regulation of endothelial cell migration	15/470	158/15824	0.00235523618805168
									BP	GO:0050921	positive regulation of chemotaxis	13/470	123/15824	0.00235523618805168
									BP	GO:0001710	mesodermal cell fate commitment	5/470	16/15824	0.00235601887096665
									BP	GO:0048546	digestive tract morphogenesis	8/470	48/15824	0.00235601887096665
									BP	GO:0010632	regulation of epithelial cell migration	18/470	215/15824	0.00239006558497694
									BP	GO:0043542	endothelial cell migration	17/470	196/15824	0.00241208950525884
									BP	GO:0090130	tissue migration	21/470	276/15824	0.00246409636302151
									BP	GO:1904888	cranial skeletal system development	9/470	62/15824	0.00251858059965885
									BP	GO:0018958	phenol-containing compound metabolic process	11/470	92/15824	0.00257968956315987
									BP	GO:0021782	glial cell development	11/470	92/15824	0.00257968956315987
									BP	GO:0048596	embryonic camera-type eye morphogenesis	6/470	26/15824	0.0027101317099374
									BP	GO:0071560	cellular response to transforming growth factor beta stimulus	18/470	218/15824	0.0027101317099374
									BP	GO:0048663	neuron fate commitment	9/470	64/15824	0.00312688323676267
									BP	GO:0031076	embryonic camera-type eye development	7/470	38/15824	0.00319641218484935
									BP	GO:0048705	skeletal system morphogenesis	17/470	203/15824	0.00347574381403055
									BP	GO:0042475	odontogenesis of dentin-containing tooth	10/470	80/15824	0.0035367373316498
									BP	GO:0003197	endocardial cushion development	7/470	39/15824	0.00371684245893766
									BP	GO:0045445	myoblast differentiation	10/470	81/15824	0.00387218390612521
									BP	GO:1902337	regulation of apoptotic process involved in morphogenesis	4/470	10/15824	0.00387218390612521
									BP	GO:1904748	regulation of apoptotic process involved in development	4/470	10/15824	0.00387218390612521
									BP	GO:0010631	epithelial cell migration	20/470	267/15824	0.00404689398011697
									BP	GO:0060562	epithelial tube morphogenesis	22/470	310/15824	0.00416557105381659
									BP	GO:0042692	muscle cell differentiation	23/470	332/15824	0.00421151330455708
									BP	GO:0021761	limbic system development	11/470	99/15824	0.00455037766066871
									BP	GO:0090132	epithelium migration	20/470	270/15824	0.00457610591547179
									BP	GO:0050880	regulation of blood vessel size	13/470	134/15824	0.00474714110274565
									BP	GO:0001974	blood vessel remodeling	7/470	41/15824	0.00479046105975126
									BP	GO:0021983	pituitary gland development	7/470	41/15824	0.00479046105975126
									BP	GO:0042476	odontogenesis	12/470	117/15824	0.00485843521629482
									BP	GO:0035150	regulation of tube size	13/470	135/15824	0.00498203055680979
									BP	GO:0001654	eye development	23/470	339/15824	0.00541904351557963
									BP	GO:0038065	collagen-activated signaling pathway	4/470	11/15824	0.00548811316266529
									BP	GO:0002040	sprouting angiogenesis	12/470	119/15824	0.00555796181179107
									BP	GO:0043586	tongue development	5/470	20/15824	0.00607872726649395
									BP	GO:0060231	mesenchymal to epithelial transition	5/470	20/15824	0.00607872726649395
									BP	GO:0001505	regulation of neurotransmitter levels	21/470	299/15824	0.0061543721862239
									BP	GO:0030199	collagen fibril organization	7/470	43/15824	0.00616135067816213
									BP	GO:0060021	roof of mouth development	10/470	87/15824	0.00617991108103931
									BP	GO:0003151	outflow tract morphogenesis	9/470	72/15824	0.00659449871277611
									BP	GO:0022617	extracellular matrix disassembly	10/470	88/15824	0.00662813272639089
									BP	GO:0035282	segmentation	10/470	88/15824	0.00662813272639089
									BP	GO:0048709	oligodendrocyte differentiation	10/470	88/15824	0.00662813272639089
									BP	GO:0031099	regeneration	15/470	178/15824	0.00669845284130778
									BP	GO:0002685	regulation of leukocyte migration	14/470	159/15824	0.00672556557678916
									BP	GO:0001649	osteoblast differentiation	16/470	198/15824	0.00675801842991954
									BP	GO:0060393	regulation of pathway-restricted SMAD protein phosphorylation	8/470	58/15824	0.00696555859368438
									BP	GO:0003177	pulmonary valve development	4/470	12/15824	0.00725402655698371
									BP	GO:0003184	pulmonary valve morphogenesis	4/470	12/15824	0.00725402655698371
									BP	GO:0042415	norepinephrine metabolic process	4/470	12/15824	0.00725402655698371
									BP	GO:0010862	positive regulation of pathway-restricted SMAD protein phosphorylation	7/470	45/15824	0.00758845029755999
									BP	GO:0048701	embryonic cranial skeleton morphogenesis	7/470	45/15824	0.00758845029755999
									BP	GO:2000027	regulation of organ morphogenesis	18/470	243/15824	0.00809660345794483
									BP	GO:0042136	neurotransmitter biosynthetic process	10/470	91/15824	0.0081356775884416
									BP	GO:0048704	embryonic skeletal system morphogenesis	10/470	91/15824	0.0081356775884416
									BP	GO:0021675	nerve development	9/470	75/15824	0.00819725368670506
									BP	GO:0003338	metanephros morphogenesis	6/470	33/15824	0.00825332776335613
									BP	GO:0042246	tissue regeneration	8/470	60/15824	0.00829525567031639
									BP	GO:0021545	cranial nerve development	7/470	46/15824	0.00834538137331971
									BP	GO:0072132	mesenchyme morphogenesis	7/470	46/15824	0.00834538137331971
									BP	GO:0021544	subpallium development	5/470	22/15824	0.00850209526568587
									BP	GO:0035296	regulation of tube diameter	12/470	127/15824	0.00859721076194002
									BP	GO:0097746	regulation of blood vessel diameter	12/470	127/15824	0.00859721076194002
									BP	GO:0072676	lymphocyte migration	9/470	76/15824	0.00867310185555288
									BP	GO:0060538	skeletal muscle organ development	14/470	165/15824	0.00878846051016413
									BP	GO:0007596	blood coagulation	21/470	311/15824	0.00883519852809344
									BP	GO:0060389	pathway-restricted SMAD protein phosphorylation	8/470	61/15824	0.008865183721446
									BP	GO:0035094	response to nicotine	7/470	47/15824	0.00894748475097386
									BP	GO:0031641	regulation of myelination	6/470	34/15824	0.00894748475097386
									BP	GO:0003337	mesenchymal to epithelial transition involved in metanephros morphogenesis	4/470	13/15824	0.00894748475097386
									BP	GO:0007351	tripartite regional subdivision	4/470	13/15824	0.00894748475097386
									BP	GO:0008595	anterior/posterior axis specification, embryo	4/470	13/15824	0.00894748475097386
									BP	GO:0072044	collecting duct development	4/470	13/15824	0.00894748475097386
									BP	GO:0072189	ureter development	4/470	13/15824	0.00894748475097386
									BP	GO:0090192	regulation of glomerulus development	4/470	13/15824	0.00894748475097386
									BP	GO:0071260	cellular response to mechanical stimulus	9/470	77/15824	0.00899373949139121
									BP	GO:0050817	coagulation	21/470	313/15824	0.00908870222653532
									BP	GO:0008217	regulation of blood pressure	14/470	167/15824	0.00919823782139318
									BP	GO:0071772	response to BMP	14/470	167/15824	0.00919823782139318
									BP	GO:0071773	cellular response to BMP stimulus	14/470	167/15824	0.00919823782139318
									BP	GO:0033688	regulation of osteoblast proliferation	5/470	23/15824	0.00952014685688689
									BP	GO:0072012	glomerulus vasculature development	5/470	23/15824	0.00952014685688689
									BP	GO:1901216	positive regulation of neuron death	9/470	78/15824	0.00956985243567213
									BP	GO:0035904	aorta development	7/470	48/15824	0.00960369274149514
									BP	GO:0043525	positive regulation of neuron apoptotic process	7/470	48/15824	0.00960369274149514
									BP	GO:0030282	bone mineralization	10/470	95/15824	0.00981226840381295
									BP	GO:0007599	hemostasis	21/470	316/15824	0.00981226840381295
									BP	GO:2000648	positive regulation of stem cell proliferation	6/470	35/15824	0.00982119850429727
									BP	GO:0021872	forebrain generation of neurons	8/470	63/15824	0.00992800427790206
									BP	GO:0030900	forebrain development	23/470	362/15824	0.0100141573415836
									BP	GO:0007229	integrin-mediated signaling pathway	10/470	96/15824	0.0104220422326603
									BP	GO:0002687	positive regulation of leukocyte migration	11/470	114/15824	0.0107646986936397
									BP	GO:0007179	transforming growth factor beta receptor signaling pathway	14/470	171/15824	0.0109648459600508
									BP	GO:0031646	positive regulation of neurological system process	5/470	24/15824	0.0109878223448319
									BP	GO:0045662	negative regulation of myoblast differentiation	5/470	24/15824	0.0109878223448319
									BP	GO:0090050	positive regulation of cell migration involved in sprouting angiogenesis	5/470	24/15824	0.0109878223448319
									BP	GO:0060428	lung epithelium development	6/470	36/15824	0.0110255340979935
									BP	GO:0015850	organic hydroxy compound transport	16/470	213/15824	0.0114999550597073
									BP	GO:0000768	syncytium formation by plasma membrane fusion	7/470	50/15824	0.0114999550597073
									BP	GO:0030195	negative regulation of blood coagulation	7/470	50/15824	0.0114999550597073
									BP	GO:1900047	negative regulation of hemostasis	7/470	50/15824	0.0114999550597073
									BP	GO:0042133	neurotransmitter metabolic process	12/470	134/15824	0.0115688909823711
									BP	GO:0032103	positive regulation of response to external stimulus	18/470	256/15824	0.0117221165251106
									BP	GO:0060326	cell chemotaxis	17/470	235/15824	0.0118842557279288
									BP	GO:0003205	cardiac chamber development	13/470	154/15824	0.0121152447624645
									BP	GO:0003231	cardiac ventricle development	11/470	117/15824	0.012441104646052
									BP	GO:0050768	negative regulation of neurogenesis	18/470	258/15824	0.012441104646052
									BP	GO:0003012	muscle system process	25/470	417/15824	0.012441104646052
									BP	GO:0006584	catecholamine metabolic process	7/470	51/15824	0.012441104646052
									BP	GO:0006949	syncytium formation	7/470	51/15824	0.012441104646052
									BP	GO:0009712	catechol-containing compound metabolic process	7/470	51/15824	0.012441104646052
									BP	GO:0061437	renal system vasculature development	5/470	25/15824	0.0124414151090898
									BP	GO:0061440	kidney vasculature development	5/470	25/15824	0.0124414151090898
									BP	GO:0001823	mesonephros development	10/470	100/15824	0.0130059040649026
									BP	GO:0046330	positive regulation of JNK cascade	11/470	118/15824	0.0130137197318056
									BP	GO:0006837	serotonin transport	4/470	15/15824	0.0135098471930966
									BP	GO:0007520	myoblast fusion	6/470	38/15824	0.0136297595872424
									BP	GO:0030595	leukocyte chemotaxis	14/470	177/15824	0.0137150523889769
									BP	GO:0043535	regulation of blood vessel endothelial cell migration	10/470	101/15824	0.0137150523889769
									BP	GO:0097530	granulocyte migration	10/470	101/15824	0.0137150523889769
									BP	GO:0072593	reactive oxygen species metabolic process	17/470	240/15824	0.0139934204905184
									BP	GO:0007369	gastrulation	14/470	178/15824	0.014307201173032
									BP	GO:0033687	osteoblast proliferation	5/470	26/15824	0.014307201173032
									BP	GO:0061217	regulation of mesonephros development	5/470	26/15824	0.014307201173032
									BP	GO:0072273	metanephric nephron morphogenesis	5/470	26/15824	0.014307201173032
									BP	GO:0050819	negative regulation of coagulation	7/470	53/15824	0.0147969634419978
									BP	GO:0014003	oligodendrocyte development	6/470	39/15824	0.0150838296010475
									BP	GO:0043534	blood vessel endothelial cell migration	11/470	121/15824	0.0152132713251188
									BP	GO:0007405	neuroblast proliferation	7/470	54/15824	0.0163657924854432
									BP	GO:0007350	blastoderm segmentation	4/470	16/15824	0.0163657924854432
									BP	GO:0033630	positive regulation of cell adhesion mediated by integrin	4/470	16/15824	0.0163657924854432
									BP	GO:0072224	metanephric glomerulus development	4/470	16/15824	0.0163657924854432
									BP	GO:0072283	metanephric renal vesicle morphogenesis	4/470	16/15824	0.0163657924854432
									BP	GO:1905314	semi-lunar valve development	4/470	16/15824	0.0163657924854432
									BP	GO:0090184	positive regulation of kidney development	6/470	40/15824	0.0167281508088487
									BP	GO:0050673	epithelial cell proliferation	22/470	358/15824	0.0167281508088487
									BP	GO:0042445	hormone metabolic process	15/470	203/15824	0.017048127543917
									BP	GO:0010817	regulation of hormone levels	27/470	479/15824	0.0174879005759052
									BP	GO:0033627	cell adhesion mediated by integrin	7/470	55/15824	0.0175100974634811
									BP	GO:0061005	cell differentiation involved in kidney development	7/470	55/15824	0.0175100974634811
									BP	GO:0032874	positive regulation of stress-activated MAPK cascade	12/470	143/15824	0.0175100974634811
									BP	GO:0022600	digestive system process	9/470	88/15824	0.0179785581470308
									BP	GO:0072009	nephron epithelium development	10/470	106/15824	0.0182240854820652
									BP	GO:0070304	positive regulation of stress-activated protein kinase signaling cascade	12/470	144/15824	0.0183931534626865
									BP	GO:0034142	toll-like receptor 4 signaling pathway	5/470	28/15824	0.0188434774022163
									BP	GO:0071621	granulocyte chemotaxis	9/470	89/15824	0.0191279167789984
									BP	GO:0072080	nephron tubule development	9/470	89/15824	0.0191279167789984
									BP	GO:0048593	camera-type eye morphogenesis	10/470	107/15824	0.0192224773515631
									BP	GO:0010642	negative regulation of platelet-derived growth factor receptor signaling pathway	4/470	17/15824	0.019469262477662
									BP	GO:0022010	central nervous system myelination	4/470	17/15824	0.019469262477662
									BP	GO:0032291	axon ensheathment in central nervous system	4/470	17/15824	0.019469262477662
									BP	GO:0060973	cell migration involved in heart development	4/470	17/15824	0.019469262477662
									BP	GO:0090185	negative regulation of kidney development	4/470	17/15824	0.019469262477662
									BP	GO:0060993	kidney morphogenesis	9/470	90/15824	0.0201179740333644
									BP	GO:0072089	stem cell proliferation	10/470	108/15824	0.0201179740333644
									BP	GO:0021536	diencephalon development	8/470	73/15824	0.020253453976397
									BP	GO:0001658	branching involved in ureteric bud morphogenesis	7/470	57/15824	0.0203956564454202
									BP	GO:0051962	positive regulation of nervous system development	27/470	488/15824	0.0212720393406584
									BP	GO:0045667	regulation of osteoblast differentiation	10/470	109/15824	0.0212720393406584
									BP	GO:0061326	renal tubule development	9/470	91/15824	0.0213656452480532
									BP	GO:0051146	striated muscle cell differentiation	17/470	253/15824	0.0213749376312293
									BP	GO:0010721	negative regulation of cell development	19/470	298/15824	0.0213749376312293
									BP	GO:0030324	lung development	13/470	168/15824	0.0215166736841479
									BP	GO:0001570	vasculogenesis	8/470	74/15824	0.0215166736841479
									BP	GO:0032102	negative regulation of response to external stimulus	18/470	277/15824	0.0225141778453958
									BP	GO:0051961	negative regulation of nervous system development	18/470	277/15824	0.0225141778453958
									BP	GO:0001759	organ induction	4/470	18/15824	0.0229552658664185
									BP	GO:0010544	negative regulation of platelet activation	4/470	18/15824	0.0229552658664185
									BP	GO:0032331	negative regulation of chondrocyte differentiation	4/470	18/15824	0.0229552658664185
									BP	GO:0048486	parasympathetic nervous system development	4/470	18/15824	0.0229552658664185
									BP	GO:0098810	neurotransmitter reuptake	4/470	18/15824	0.0229552658664185
									BP	GO:0007568	aging	18/470	278/15824	0.0229552658664185
									BP	GO:0003007	heart morphogenesis	16/470	234/15824	0.0233861671733766
									BP	GO:0060325	face morphogenesis	5/470	30/15824	0.0234901513590701
									BP	GO:0015696	ammonium transport	9/470	93/15824	0.0236430952603736
									BP	GO:0032330	regulation of chondrocyte differentiation	6/470	44/15824	0.0240983929947485
									BP	GO:0071214	cellular response to abiotic stimulus	19/470	303/15824	0.0244894022612791
									BP	GO:0104004	cellular response to environmental stimulus	19/470	303/15824	0.0244894022612791
									BP	GO:0030323	respiratory tube development	13/470	172/15824	0.0252086035649719
									BP	GO:0043536	positive regulation of blood vessel endothelial cell migration	7/470	60/15824	0.0255194651245885
									BP	GO:0048015	phosphatidylinositol-mediated signaling	12/470	152/15824	0.0256538689772679
									BP	GO:1901214	regulation of neuron death	18/470	282/15824	0.0259822225432131
									BP	GO:0001523	retinoid metabolic process	8/470	77/15824	0.0260889977005134
									BP	GO:0051216	cartilage development	13/470	173/15824	0.0261070973145511
									BP	GO:0035850	epithelial cell differentiation involved in kidney development	6/470	45/15824	0.0261070973145511
									BP	GO:2001239	regulation of extrinsic apoptotic signaling pathway in absence of ligand	6/470	45/15824	0.0261070973145511
									BP	GO:0048665	neuron fate specification	5/470	31/15824	0.0261070973145511
									BP	GO:1903053	regulation of extracellular matrix organization	5/470	31/15824	0.0261070973145511
									BP	GO:0001657	ureteric bud development	9/470	95/15824	0.0261944090429106
									BP	GO:0030168	platelet activation	12/470	153/15824	0.0263321562646102
									BP	GO:0021854	hypothalamus development	4/470	19/15824	0.0264327793201865
									BP	GO:0048557	embryonic digestive tract morphogenesis	4/470	19/15824	0.0264327793201865
									BP	GO:0072077	renal vesicle morphogenesis	4/470	19/15824	0.0264327793201865
									BP	GO:0043523	regulation of neuron apoptotic process	14/470	195/15824	0.026505061708027
									BP	GO:0042391	regulation of membrane potential	24/470	426/15824	0.0267002436709952
									BP	GO:0007588	excretion	7/470	61/15824	0.0267002436709952
									BP	GO:0097529	myeloid leukocyte migration	12/470	154/15824	0.0271197851396255
									BP	GO:2001236	regulation of extrinsic apoptotic signaling pathway	12/470	154/15824	0.0271197851396255
									BP	GO:0043473	pigmentation	9/470	96/15824	0.0271237118019869
									BP	GO:0072163	mesonephric epithelium development	9/470	96/15824	0.0271237118019869
									BP	GO:0072164	mesonephric tubule development	9/470	96/15824	0.0271237118019869
									BP	GO:0022612	gland morphogenesis	10/470	115/15824	0.0275915869173694
									BP	GO:2000179	positive regulation of neural precursor cell proliferation	6/470	46/15824	0.0279094463021934
									BP	GO:0030509	BMP signaling pathway	12/470	155/15824	0.0280180680631451
									BP	GO:0048017	inositol lipid-mediated signaling	12/470	155/15824	0.0280180680631451
									BP	GO:0060675	ureteric bud morphogenesis	7/470	62/15824	0.0284557299339436
									BP	GO:0060795	cell fate commitment involved in formation of primary germ layer	5/470	32/15824	0.0284644289605373
									BP	GO:0051402	neuron apoptotic process	15/470	220/15824	0.0294685462830805
									BP	GO:0010634	positive regulation of epithelial cell migration	11/470	136/15824	0.0294685462830805
									BP	GO:0030534	adult behavior	11/470	136/15824	0.0294685462830805
									BP	GO:0010595	positive regulation of endothelial cell migration	9/470	98/15824	0.0297683717458885
									BP	GO:0044706	multi-multicellular organism process	14/470	199/15824	0.0297683717458885
									BP	GO:0048738	cardiac muscle tissue development	14/470	199/15824	0.0297683717458885
									BP	GO:0002690	positive regulation of leukocyte chemotaxis	8/470	80/15824	0.0297683717458885
									BP	GO:0002052	positive regulation of neuroblast proliferation	4/470	20/15824	0.0297683717458885
									BP	GO:0009713	catechol-containing compound biosynthetic process	4/470	20/15824	0.0297683717458885
									BP	GO:0042423	catecholamine biosynthetic process	4/470	20/15824	0.0297683717458885
									BP	GO:0072087	renal vesicle development	4/470	20/15824	0.0297683717458885
									BP	GO:0007519	skeletal muscle tissue development	12/470	157/15824	0.0297683717458885
									BP	GO:0006809	nitric oxide biosynthetic process	7/470	63/15824	0.0297683717458885
									BP	GO:0048857	neural nucleus development	7/470	63/15824	0.0297683717458885
									BP	GO:0072171	mesonephric tubule morphogenesis	7/470	63/15824	0.0297683717458885
									BP	GO:0030278	regulation of ossification	13/470	178/15824	0.0297763760367909
									BP	GO:0072073	kidney epithelium development	11/470	137/15824	0.0299531875121643
									BP	GO:0014877	response to muscle inactivity involved in regulation of muscle adaptation	3/470	10/15824	0.0302994680251395
									BP	GO:0014894	response to denervation involved in regulation of muscle adaptation	3/470	10/15824	0.0302994680251395
									BP	GO:0021877	forebrain neuron fate commitment	3/470	10/15824	0.0302994680251395
									BP	GO:0021892	cerebral cortex GABAergic interneuron differentiation	3/470	10/15824	0.0302994680251395
									BP	GO:0043301	negative regulation of leukocyte degranulation	3/470	10/15824	0.0302994680251395
									BP	GO:0060513	prostatic bud formation	3/470	10/15824	0.0302994680251395
									BP	GO:2000377	regulation of reactive oxygen species metabolic process	12/470	158/15824	0.0304421845816726
									BP	GO:0007274	neuromuscular synaptic transmission	5/470	33/15824	0.0304421845816726
									BP	GO:1903035	negative regulation of response to wounding	8/470	81/15824	0.0309459731223364
									BP	GO:0006898	receptor-mediated endocytosis	17/470	268/15824	0.0312228718932962
									BP	GO:0060324	face development	6/470	48/15824	0.0316869999951769
									BP	GO:0045665	negative regulation of neuron differentiation	14/470	202/15824	0.0323623575198459
									BP	GO:0070997	neuron death	19/470	316/15824	0.0327864953765425
									BP	GO:1990266	neutrophil migration	8/470	82/15824	0.032961388951381
									BP	GO:0003206	cardiac chamber morphogenesis	10/470	120/15824	0.0336376481295192
									BP	GO:0032355	response to estradiol	10/470	120/15824	0.0336376481295192
									BP	GO:0090288	negative regulation of cellular response to growth factor stimulus	11/470	140/15824	0.0336376481295192
									BP	GO:0014850	response to muscle activity	4/470	21/15824	0.0336376481295192
									BP	GO:0048745	smooth muscle tissue development	4/470	21/15824	0.0336376481295192
									BP	GO:0007188	adenylate cyclase-modulating G-protein coupled receptor signaling pathway	13/470	182/15824	0.0338670967461346
									BP	GO:0015893	drug transport	13/470	182/15824	0.0338670967461346
									BP	GO:1903522	regulation of blood circulation	17/470	271/15824	0.0338670967461346
									BP	GO:0045661	regulation of myoblast differentiation	6/470	49/15824	0.0340819738203347
									BP	GO:0007200	phospholipase C-activating G-protein coupled receptor signaling pathway	9/470	102/15824	0.0358315681940646
									BP	GO:0061448	connective tissue development	15/470	228/15824	0.0369590506094848
									BP	GO:0016101	diterpenoid metabolic process	8/470	84/15824	0.0370730516649724
									BP	GO:2000378	negative regulation of reactive oxygen species metabolic process	6/470	50/15824	0.0373754954567638
									BP	GO:0010810	regulation of cell-substrate adhesion	13/470	185/15824	0.0375033673312314
									BP	GO:0014870	response to muscle inactivity	3/470	11/15824	0.0375033673312314
									BP	GO:0016264	gap junction assembly	3/470	11/15824	0.0375033673312314
									BP	GO:0033690	positive regulation of osteoblast proliferation	3/470	11/15824	0.0375033673312314
									BP	GO:0060033	anatomical structure regression	3/470	11/15824	0.0375033673312314
									BP	GO:0060099	regulation of phagocytosis, engulfment	3/470	11/15824	0.0375033673312314
									BP	GO:0060911	cardiac cell fate commitment	3/470	11/15824	0.0375033673312314
									BP	GO:0072017	distal tubule development	3/470	11/15824	0.0375033673312314
									BP	GO:0048592	eye morphogenesis	11/470	143/15824	0.0375033673312314
									BP	GO:0035690	cellular response to drug	19/470	322/15824	0.0375033673312314
									BP	GO:0031644	regulation of neurological system process	7/470	67/15824	0.0375033673312314
									BP	GO:0033555	multicellular organismal response to stress	7/470	67/15824	0.0375033673312314
									BP	GO:0046209	nitric oxide metabolic process	7/470	67/15824	0.0375033673312314
									BP	GO:0010226	response to lithium ion	4/470	22/15824	0.0375033673312314
									BP	GO:0060914	heart formation	4/470	22/15824	0.0375033673312314
									BP	GO:0061037	negative regulation of cartilage development	4/470	22/15824	0.0375033673312314
									BP	GO:0061213	positive regulation of mesonephros development	4/470	22/15824	0.0375033673312314
									BP	GO:0090103	cochlea morphogenesis	4/470	22/15824	0.0375033673312314
									BP	GO:0007626	locomotory behavior	13/470	187/15824	0.0400791397195828
									BP	GO:0038034	signal transduction in absence of ligand	7/470	68/15824	0.0401587122480322
									BP	GO:0097192	extrinsic apoptotic signaling pathway in absence of ligand	7/470	68/15824	0.0401587122480322
									BP	GO:0003179	heart valve morphogenesis	5/470	36/15824	0.0402142698972482
									BP	GO:0060323	head morphogenesis	5/470	36/15824	0.0402142698972482
									BP	GO:1903844	regulation of cellular response to transforming growth factor beta stimulus	9/470	105/15824	0.0405557389212565
									BP	GO:0032496	response to lipopolysaccharide	18/470	303/15824	0.042609071525392
									BP	GO:0021879	forebrain neuron differentiation	6/470	52/15824	0.042609071525392
									BP	GO:0061045	negative regulation of wound healing	7/470	69/15824	0.0427517948033121
									BP	GO:0010640	regulation of platelet-derived growth factor receptor signaling pathway	4/470	23/15824	0.0427517948033121
									BP	GO:0010714	positive regulation of collagen metabolic process	4/470	23/15824	0.0427517948033121
									BP	GO:0032967	positive regulation of collagen biosynthetic process	4/470	23/15824	0.0427517948033121
									BP	GO:0035025	positive regulation of Rho protein signal transduction	4/470	23/15824	0.0427517948033121
									BP	GO:0090189	regulation of branching involved in ureteric bud morphogenesis	4/470	23/15824	0.0427517948033121
									BP	GO:0031214	biomineral tissue development	10/470	126/15824	0.0427517948033121
									BP	GO:0016331	morphogenesis of embryonic epithelium	11/470	147/15824	0.0437707997807629
									BP	GO:0010712	regulation of collagen metabolic process	5/470	37/15824	0.0440559417016336
									BP	GO:0007589	body fluid secretion	8/470	88/15824	0.044685996020763
									BP	GO:0032642	regulation of chemokine production	7/470	70/15824	0.044685996020763
									BP	GO:2001057	reactive nitrogen species metabolic process	7/470	70/15824	0.044685996020763
									BP	GO:0007501	mesodermal cell fate specification	3/470	12/15824	0.044685996020763
									BP	GO:0010759	positive regulation of macrophage chemotaxis	3/470	12/15824	0.044685996020763
									BP	GO:0034310	primary alcohol catabolic process	3/470	12/15824	0.044685996020763
									BP	GO:0060019	radial glial cell differentiation	3/470	12/15824	0.044685996020763
									BP	GO:0090335	regulation of brown fat cell differentiation	3/470	12/15824	0.044685996020763
									BP	GO:0097154	GABAergic neuron differentiation	3/470	12/15824	0.044685996020763
									BP	GO:1905153	regulation of membrane invagination	3/470	12/15824	0.044685996020763
									BP	GO:2000353	positive regulation of endothelial cell apoptotic process	3/470	12/15824	0.044685996020763
									BP	GO:0015844	monoamine transport	7/470	71/15824	0.0476573987344447
									BP	GO:0035019	somatic stem cell population maintenance	7/470	71/15824	0.0476573987344447
									BP	GO:0072078	nephron tubule morphogenesis	7/470	71/15824	0.0476573987344447
									BP	GO:0001709	cell fate determination	5/470	38/15824	0.0476573987344447
									BP	GO:0046189	phenol-containing compound biosynthetic process	5/470	38/15824	0.0476573987344447
									BP	GO:0001945	lymph vessel development	4/470	24/15824	0.0478231990379968
									BP	GO:0009408	response to heat	12/470	171/15824	0.0478231990379968
									BP	GO:0034308	primary alcohol metabolic process	6/470	54/15824	0.0479690590406309
									BP	GO:0090183	regulation of kidney development	6/470	54/15824	0.0479690590406309
									BP	GO:0071248	cellular response to metal ion	11/470	150/15824	0.048324682555652
									BP	GO:0006836	neurotransmitter transport	15/470	239/15824	0.0491720387809162
									BP	GO:0007162	negative regulation of cell adhesion	15/470	239/15824	0.0491720387809162
									BP	GO:0007565	female pregnancy	12/470	172/15824	0.0493792358556873
									BP	GO:0006936	muscle contraction	19/470	334/15824	0.0493888079499405
									BP	GO:0043627	response to estrogen	7/470	72/15824	0.0499867949368427
									BP	GO:1903845	negative regulation of cellular response to transforming growth factor beta stimulus	7/470	72/15824	0.0499867949368427
									CC	GO:0031012	extracellular matrix	54/486	458/16713	0.042492
									CC	GO:0005578	proteinaceous extracellular matrix	44/486	364/16713	16.0936
									CC	GO:0043235	receptor complex	36/486	367/16713	2.17447e+06
									CC	GO:0005581	collagen trimer	13/486	82/16713	5.70324e+09
									CC	GO:0044853	plasma membrane raft	14/486	98/16713	6.30091e+09
									CC	GO:0098802	plasma membrane receptor complex	18/486	177/16713	0.000247308902949627
									CC	GO:0045121	membrane raft	24/486	298/16713	0.00029643081397021
									CC	GO:0098857	membrane microdomain	24/486	299/16713	0.00029643081397021
									CC	GO:0005892	acetylcholine-gated channel complex	6/486	18/16713	0.00029643081397021
									CC	GO:0044420	extracellular matrix component	14/486	118/16713	0.00029643081397021
									CC	GO:0098589	membrane region	24/486	309/16713	0.000417428544890922
									CC	GO:0005901	caveola	11/486	79/16713	0.000499505844792412
									CC	GO:1902495	transmembrane transporter complex	21/486	320/16713	0.0126062621859975
									CC	GO:0044306	neuron projection terminus	12/486	135/16713	0.0145903151832124
									CC	GO:1990351	transporter complex	21/486	328/16713	0.0150691142555222
									CC	GO:0034702	ion channel complex	19/486	294/16713	0.0225505967793452
									CC	GO:0098793	presynapse	22/486	373/16713	0.0291954095705504
									CC	GO:0045211	postsynaptic membrane	16/486	243/16713	0.0397024064850488
									CC	GO:0008305	integrin complex	5/486	32/16713	0.0397024064850488
									CC	GO:0097060	synaptic membrane	19/486	316/16713	0.0413286910522943
									CC	GO:0043679	axon terminus	10/486	119/16713	0.0415864643396224
									MF	GO:0030545	receptor regulator activity	33/445	417/15854	4.93147e+09
									MF	GO:0048018	receptor ligand activity	31/445	390/15854	4.93147e+09
									MF	GO:0042562	hormone binding	14/445	91/15854	4.93147e+09
									MF	GO:0005539	glycosaminoglycan binding	19/445	197/15854	0.000376766365293245
									MF	GO:0019838	growth factor binding	15/445	128/15854	0.000376766365293245
									MF	GO:0001228	transcriptional activator activity, RNA polymerase II transcription regulatory region sequence-specific DNA binding	29/445	402/15854	0.000376766365293245
									MF	GO:0042166	acetylcholine binding	6/445	18/15854	0.000600308263541719
									MF	GO:0001077	transcriptional activator activity, RNA polymerase II proximal promoter sequence-specific DNA binding	22/445	269/15854	0.000600308263541719
									MF	GO:0005201	extracellular matrix structural constituent	11/445	76/15854	0.000600308263541719
									MF	GO:0000982	transcription factor activity, RNA polymerase II proximal promoter sequence-specific DNA binding	28/445	402/15854	0.000644610781106105
									MF	GO:0015267	channel activity	30/445	452/15854	0.000693603933246916
									MF	GO:0022803	passive transmembrane transporter activity	30/445	453/15854	0.000693603933246916
									MF	GO:0008201	heparin binding	15/445	147/15854	0.000832333607834056
									MF	GO:0015464	acetylcholine receptor activity	6/445	22/15854	0.0010498417923782
									MF	GO:0005125	cytokine activity	16/445	170/15854	0.0010498417923782
									MF	GO:0022838	substrate-specific channel activity	28/445	428/15854	0.00126075186960958
									MF	GO:0005230	extracellular ligand-gated ion channel activity	10/445	74/15854	0.00150680528371911
									MF	GO:0005216	ion channel activity	27/445	415/15854	0.00162276325913737
									MF	GO:0005518	collagen binding	9/445	62/15854	0.00162276325913737
									MF	GO:0015276	ligand-gated ion channel activity	14/445	144/15854	0.00162276325913737
									MF	GO:0022834	ligand-gated channel activity	14/445	144/15854	0.00162276325913737
									MF	GO:0022839	ion gated channel activity	23/445	328/15854	0.00162276325913737
									MF	GO:0022848	acetylcholine-gated cation-selective channel activity	5/445	16/15854	0.00162276325913737
									MF	GO:0022836	gated channel activity	23/445	331/15854	0.0017271467520456
									MF	GO:0005057	signal transducer activity, downstream of receptor	15/445	166/15854	0.00176740424457013
									MF	GO:0099529	neurotransmitter receptor activity involved in regulation of postsynaptic membrane potential	7/445	38/15854	0.00176740424457013
									MF	GO:1904315	transmitter-gated ion channel activity involved in regulation of postsynaptic membrane potential	7/445	38/15854	0.00176740424457013
									MF	GO:0004709	MAP kinase kinase kinase activity	10/445	80/15854	0.00176740424457013
									MF	GO:0004714	transmembrane receptor protein tyrosine kinase activity	9/445	65/15854	0.00176740424457013
									MF	GO:0019199	transmembrane receptor protein kinase activity	10/445	82/15854	0.00208246819829056
									MF	GO:0000987	proximal promoter sequence-specific DNA binding	27/445	436/15854	0.00221637969526352
									MF	GO:0098960	postsynaptic neurotransmitter receptor activity	7/445	40/15854	0.00221637969526352
									MF	GO:0070405	ammonium ion binding	9/445	68/15854	0.00222308532405661
									MF	GO:0031434	mitogen-activated protein kinase kinase binding	9/445	69/15854	0.00242074669160288
									MF	GO:0000978	RNA polymerase II proximal promoter sequence-specific DNA binding	26/445	421/15854	0.00281366640515168
									MF	GO:0004702	signal transducer, downstream of receptor, with serine/threonine kinase activity	12/445	122/15854	0.00295918970435513
									MF	GO:0004222	metalloendopeptidase activity	11/445	105/15854	0.00306547864421328
									MF	GO:0099094	ligand-gated cation channel activity	11/445	107/15854	0.00353064158918963
									MF	GO:0005160	transforming growth factor beta receptor binding	7/445	46/15854	0.00451657541986199
									MF	GO:0005231	excitatory extracellular ligand-gated ion channel activity	7/445	48/15854	0.00577248014362918
									MF	GO:0008237	metallopeptidase activity	14/445	177/15854	0.00758062013466656
									MF	GO:0005261	cation channel activity	20/445	311/15854	0.00800691445937487
									MF	GO:1901681	sulfur compound binding	16/445	223/15854	0.00868257352820973
									MF	GO:0008528	G-protein coupled peptide receptor activity	11/445	122/15854	0.0094904393066989
									MF	GO:0042165	neurotransmitter binding	7/445	53/15854	0.00952349906580034
									MF	GO:0001653	peptide receptor activity	11/445	123/15854	0.00972360797243949
									MF	GO:0004930	G-protein coupled receptor activity	26/445	467/15854	0.0102350879167322
									MF	GO:0022824	transmitter-gated ion channel activity	7/445	56/15854	0.0122434625967995
									MF	GO:0022835	transmitter-gated channel activity	7/445	56/15854	0.0122434625967995
									MF	GO:0005178	integrin binding	10/445	113/15854	0.0167903242318962
									MF	GO:0043178	alcohol binding	8/445	77/15854	0.0177758743107303
									MF	GO:0005126	cytokine receptor binding	15/445	222/15854	0.0193141396610477
									MF	GO:0004175	endopeptidase activity	21/445	371/15854	0.0233925357782211
									MF	GO:0030594	neurotransmitter receptor activity	9/445	101/15854	0.0255532016042547
									MF	GO:0008083	growth factor activity	11/445	147/15854	0.0343394065638691
									MF	GO:0048407	platelet-derived growth factor binding	3/445	11/15854	0.0350006495996269
									MF	GO:0008009	chemokine activity	5/445	36/15854	0.0350006495996269
									MF	GO:0070888	E-box binding	5/445	36/15854	0.0350006495996269
									MF	GO:0004713	protein tyrosine kinase activity	12/445	178/15854	0.049445270866179
									MF	GO:0004252	serine-type endopeptidase activity	11/445	156/15854	0.0495245755894723
									MF	GO:0046332	SMAD binding	7/445	74/15854	0.0496138090756169

## Sheet: C
GSEA-based integration analysis of the SYT13+/- MNs and post-mortem spinal cord transcriptomes
	Symbol	ANK IN GENE LIST	RANK METRIC SCORE	RUNNING ES	Core Enrichment
1	SUCNR1	10	0.239	0.0082	Yes
2	DKK1	24	0.205	0.0146	Yes
3	CHRNA1	25	0.205	0.0230	Yes
4	HPSE	32	0.200	0.0303	Yes
5	TFEC	45	0.190	0.0362	Yes
6	CTSC	49	0.189	0.0434	Yes
7	PMP2	59	0.182	0.0495	Yes
8	GPNMB	60	0.181	0.0569	Yes
9	TNFSF15	63	0.181	0.0639	Yes
10	LY96	68	0.180	0.0707	Yes
11	ALDH1A1	93	0.172	0.0740	Yes
12	AFP	120	0.162	0.0766	Yes
13	ABCB5	195	0.144	0.0710	Yes
14	SLITRK6	199	0.143	0.0764	Yes
15	SERPINA3	207	0.141	0.0811	Yes
16	GCSAM	213	0.141	0.0861	Yes
17	FGL2	225	0.139	0.0901	Yes
18	DDR2	235	0.138	0.0943	Yes
19	LPCAT2	245	0.136	0.0985	Yes
20	TMEM156	254	0.135	0.1028	Yes
21	LCP1	255	0.135	0.1083	Yes
22	CDH19	281	0.130	0.1098	Yes
23	IL1A	291	0.129	0.1137	Yes
24	CXCL13	299	0.128	0.1178	Yes
25	NCF2	304	0.127	0.1224	Yes
26	LNCAROD	306	0.127	0.1274	Yes
27	CHRNA3	317	0.126	0.1310	Yes
28	C3AR1	340	0.123	0.1327	Yes
29	SRPX	343	0.123	0.1374	Yes
30	GABRA2	346	0.123	0.1421	Yes
31	LAPTM5	365	0.121	0.1443	Yes
32	FBP1	384	0.118	0.1463	Yes
33	ANKRD1	458	0.111	0.1396	Yes
34	RGS10	535	0.105	0.1322	Yes
35	F2RL1	555	0.103	0.1335	Yes
36	NPR3	556	0.103	0.1377	Yes
37	NMRAL2P	563	0.103	0.1410	Yes
38	MRC1	606	0.099	0.1385	Yes
39	PIRT	642	0.096	0.1371	Yes
40	CPB1	702	0.092	0.1318	Yes
41	ELK3	715	0.091	0.1336	Yes
42	SYNPR	737	0.089	0.1340	Yes
43	CPA6	744	0.089	0.1367	Yes
44	XPOTP1	750	0.088	0.1396	Yes
45	ARHGDIB	751	0.088	0.1432	Yes
46	ARHGAP15	774	0.086	0.1433	Yes
47	RASL11B	781	0.086	0.1459	Yes
48	COL25A1	782	0.086	0.1494	Yes
49	CRYAB	791	0.085	0.1516	Yes
50	SULT1C2	792	0.085	0.1551	Yes
51	TECTB	813	0.084	0.1554	Yes
52	SLC14A1	842	0.082	0.1545	Yes
53	BIRC7	848	0.081	0.1570	Yes
54	SLC18A2	850	0.081	0.1602	Yes
55	EVA1A	901	0.077	0.1556	Yes
56	NMRK2	902	0.077	0.1588	Yes
57	MYPN	915	0.076	0.1600	Yes
58	MMRN1	936	0.075	0.1600	Yes
59	LINC00488	953	0.074	0.1606	Yes
60	CPED1	960	0.074	0.1627	Yes
61	HAND2	1011	0.072	0.1579	No
62	MME	1016	0.071	0.1602	No
63	BVES	1082	0.068	0.1530	No
64	KCNQ5	1090	0.068	0.1547	No
65	ENTPD3	1104	0.067	0.1554	No
66	ATP6V0D2	1107	0.067	0.1578	No
67	TFAP2B	1114	0.066	0.1596	No
68	SYK	1126	0.065	0.1606	No
69	MAB21L1	1141	0.064	0.1610	No
70	PTHLH	1157	0.063	0.1613	No
71	KCNJ5	1218	0.060	0.1545	No
72	IRF6	1225	0.060	0.1561	No
73	SLC2A12	1236	0.060	0.1569	No
74	FGF10	1305	0.056	0.1488	No
75	UGT8	1306	0.056	0.1511	No
76	GJB2	1357	0.054	0.1456	No
77	HAND2-AS1	1391	0.053	0.1427	No
78	SLC5A9	1410	0.051	0.1420	No
79	STEAP3	1423	0.051	0.1422	No
80	RSPO1	1453	0.049	0.1398	No
81	MEST	1472	0.048	0.1390	No
82	CHRNB4	1482	0.048	0.1395	No
83	PLAU	1489	0.047	0.1405	No
84	TLL1	1494	0.047	0.1419	No
85	HMGA2	1529	0.046	0.1385	No
86	UPK1B	1552	0.045	0.1370	No
87	THRB	1583	0.044	0.1342	No
88	CMTM7	1609	0.043	0.1321	No
89	PTPRR	1643	0.042	0.1287	No
90	VWDE	1645	0.042	0.1303	No
91	AZGP1	1659	0.042	0.1300	No
92	CGAS	1660	0.042	0.1317	No
93	WT1	1696	0.040	0.1280	No
94	MMP23A	1726	0.039	0.1251	No
95	FOXD3-AS1	1728	0.039	0.1265	No
96	LST1	1736	0.039	0.1270	No
97	MGP	1752	0.038	0.1262	No
98	COL8A1	1773	0.037	0.1247	No
99	LINC01686	1793	0.036	0.1232	No
100	FCRLA	1820	0.035	0.1206	No
101	PLP1	1829	0.034	0.1208	No
102	NRK	1832	0.034	0.1219	No
103	HMOX1	1880	0.032	0.1160	No
104	LINC00920	1938	0.030	0.1084	No
105	COL6A6	1946	0.029	0.1085	No
106	BNC1	1947	0.029	0.1097	No
107	MOXD1	1948	0.029	0.1109	No
108	ADAMTS9-AS1	1977	0.028	0.1077	No
109	LINC02268	1978	0.028	0.1089	No
110	TMEM171	2022	0.026	0.1033	No
111	TMEM119	2042	0.025	0.1015	No
112	HP	2047	0.025	0.1019	No
113	SNHG26	2053	0.025	0.1021	No
114	FOXD3	2057	0.025	0.1027	No
115	TFAP2A	2074	0.024	0.1012	No
116	POSTN	2086	0.024	0.1005	No
117	TTTY14	2087	0.024	0.1015	No
118	HOXD9	2145	0.022	0.0936	No
119	TMEM71	2184	0.020	0.0886	No
120	HOXD8	2199	0.020	0.0872	No
121	LBX2	2217	0.019	0.0854	No
122	PPP1R12BP1	2265	0.018	0.0789	No
123	HOXC6	2282	0.017	0.0771	No
124	EN1	2298	0.017	0.0755	No
125	LINC02367	2306	0.017	0.0751	No
126	SHISA2	2364	0.014	0.0669	No
127	GALNT6	2395	0.013	0.0628	No
128	FREM1	2418	0.012	0.0600	No
129	APOD	2438	0.011	0.0575	No
130	TFAP2A-AS1	2443	0.011	0.0573	No
131	CASP12	2455	0.011	0.0561	No
132	VIP	2458	0.011	0.0562	No
133	SRPX2	2461	0.011	0.0564	No
134	C2CD4A	2480	0.010	0.0540	No
135	LCTL	2486	0.010	0.0536	No
136	IL17B	2493	0.010	0.0531	No
137	GYPC	2514	0.009	0.0504	No
138	ITGA2	2531	0.008	0.0482	No
139	OTP	2532	0.008	0.0486	No
140	MYOG	2558	0.007	0.0450	No
141	CDH15	2574	0.007	0.0430	No
142	LINC01116	2578	0.006	0.0428	No
143	CAV1	2579	0.006	0.0431	No
144	TNN	2610	0.005	0.0387	No
145	SLC15A3	2641	0.004	0.0342	No
146	NPFFR2	2646	0.004	0.0338	No
147	ADGRG6	2649	0.004	0.0336	No
148	NNAT	2684	0.003	0.0285	No
149	ABCG5	2702	0.002	0.0260	No
150	DOCK10	2709	0.002	0.0251	No
151	RLBP1	2742	0.001	0.0202	No
152	P2RY2	2766	0.000	0.0167	No
153	GYG2P1	2780	-0.000	0.0147	No
154	TRIM38	2787	-0.000	0.0138	No
155	GJC3	2796	-0.001	0.0126	No
156	CHRNA7	2800	-0.001	0.0122	No
157	CRYM	2808	-0.001	0.0112	No
158	SPOCD1	2889	-0.004	-0.0010	No
159	TLX3	2939	-0.005	-0.0083	No
160	FGL1	2961	-0.007	-0.0113	No
161	CD207	3013	-0.008	-0.0188	No
162	EMILIN1	3023	-0.008	-0.0198	No
163	SHISA9	3032	-0.009	-0.0207	No
164	PDYN	3033	-0.009	-0.0203	No
165	KCNH1	3072	-0.010	-0.0257	No
166	LMF1-AS1	3079	-0.011	-0.0262	No
167	EGFLAM	3126	-0.012	-0.0328	No
168	KLHDC7B	3130	-0.012	-0.0328	No
169	KLHDC7A	3160	-0.014	-0.0367	No
170	FOLH1	3189	-0.015	-0.0404	No
171	MLPH	3201	-0.015	-0.0415	No
172	RTP4	3238	-0.016	-0.0464	No
173	PCSK9	3277	-0.018	-0.0515	No
174	RASGRP3	3329	-0.019	-0.0585	No
175	TNFRSF8	3392	-0.022	-0.0672	No
176	RARRES2	3493	-0.025	-0.0815	No
177	RAPSN	3513	-0.026	-0.0834	No
178	ELOVL3	3606	-0.030	-0.0963	No
179	ASB2	3618	-0.030	-0.0968	No
180	CLEC4F	3627	-0.030	-0.0968	No
181	MOG	3632	-0.030	-0.0962	No
182	PCSK6	3640	-0.031	-0.0960	No
183	LIPH	3646	-0.031	-0.0955	No
184	DES	3660	-0.031	-0.0963	No
185	COL6A3	3663	-0.032	-0.0953	No
186	DLX1	3699	-0.033	-0.0993	No
187	CEACAM1	3718	-0.033	-0.1007	No
188	KCNK5	3749	-0.035	-0.1039	No
189	NRROS	3798	-0.036	-0.1098	No
190	GDF15	3831	-0.037	-0.1132	No
191	COL3A1	3835	-0.037	-0.1122	No
192	BMS1P11	3843	-0.038	-0.1117	No
193	DLK1	3873	-0.039	-0.1146	No
194	GCGR	3930	-0.041	-0.1216	No
195	SCARA5	3932	-0.041	-0.1201	No
196	POMC	3980	-0.042	-0.1256	No
197	PRLHR	3984	-0.042	-0.1243	No
198	COL13A1	3989	-0.042	-0.1232	No
199	CHSY3	3990	-0.042	-0.1214	No
200	NIPAL4	3994	-0.043	-0.1202	No
201	RGR	4046	-0.045	-0.1262	No
202	PRIMA1	4086	-0.046	-0.1303	No
203	ARHGEF35	4087	-0.046	-0.1284	No
204	FRMD1	4088	-0.046	-0.1266	No
205	P2RY6	4095	-0.046	-0.1256	No
206	INSM2	4106	-0.047	-0.1252	No
207	HABP2	4114	-0.047	-0.1244	No
208	ARHGEF5	4194	-0.050	-0.1345	No
209	LTBR	4195	-0.050	-0.1325	No
210	LYL1	4232	-0.051	-0.1360	No
211	SH3TC1	4245	-0.051	-0.1357	No
212	LINC01198	4254	-0.051	-0.1348	No
213	DLX2	4304	-0.053	-0.1402	No
214	CXCL8	4350	-0.055	-0.1449	No
215	KCNJ15	4360	-0.056	-0.1440	No
216	DMRTC1	4391	-0.057	-0.1463	No
217	MPZ	4407	-0.057	-0.1463	No
218	HTR1A	4425	-0.058	-0.1466	No
219	OLAH	4426	-0.058	-0.1442	No
220	TAC3	4434	-0.058	-0.1429	No
221	S1PR5	4438	-0.058	-0.1410	No
222	DLX5	4485	-0.060	-0.1457	No
223	SGCA	4561	-0.062	-0.1547	No
224	TRPV4	4563	-0.062	-0.1523	No
225	FGFBP2	4578	-0.063	-0.1519	No
226	MDK	4595	-0.063	-0.1518	No
227	SLC6A2	4607	-0.064	-0.1508	No
228	MYO1D	4620	-0.064	-0.1501	No
229	COL1A2	4647	-0.065	-0.1514	No
230	PPEF1	4648	-0.065	-0.1487	No
231	WNT10A	4663	-0.066	-0.1482	No
232	NGB	4679	-0.066	-0.1478	No
233	MAG	4726	-0.068	-0.1521	No
234	KCNH1-IT1	4729	-0.068	-0.1496	No
235	LINC01250	4747	-0.069	-0.1494	No
236	SH3TC2	4809	-0.072	-0.1558	No
237	WFIKKN2	4815	-0.072	-0.1536	No
238	ATP6V1B1	4858	-0.074	-0.1571	No
239	PAX2	4865	-0.074	-0.1550	No
240	PLA2G3	4869	-0.075	-0.1524	No
241	ERBB3	4875	-0.075	-0.1501	No
242	PAX8-AS1	4885	-0.075	-0.1484	No
243	TMC6	4900	-0.076	-0.1475	No
244	OPRD1	4902	-0.076	-0.1445	No
245	KHDRBS2	4903	-0.076	-0.1414	No
246	DBH	4912	-0.077	-0.1395	No
247	TMEM233	4971	-0.079	-0.1452	No
248	ADAMTS9	4998	-0.080	-0.1460	No
249	LTK	5024	-0.081	-0.1465	No
250	GSN-AS1	5108	-0.085	-0.1558	No
251	OSGIN1	5113	-0.086	-0.1529	No
252	MIR137HG	5149	-0.087	-0.1547	No
253	SOX10	5150	-0.087	-0.1512	No
254	RAB7B	5180	-0.089	-0.1520	No
255	TWIST2	5185	-0.089	-0.1490	No
256	ADAMTS4	5222	-0.091	-0.1508	No
257	ALOX15	5228	-0.091	-0.1479	No
258	COL15A1	5255	-0.092	-0.1481	No
259	PTGS2	5275	-0.093	-0.1472	No
260	CMTM5	5310	-0.095	-0.1486	No
261	NID1	5325	-0.095	-0.1469	No
262	MPPED1	5330	-0.095	-0.1436	No
263	TOR4A	5335	-0.096	-0.1403	No
264	TMEM88B	5366	-0.097	-0.1410	No
265	PAX8	5367	-0.097	-0.1370	No
266	STRA6	5386	-0.098	-0.1357	No
267	RHCG	5426	-0.101	-0.1376	No
268	FOXD2	5432	-0.101	-0.1343	No
269	KIF13B	5436	-0.101	-0.1306	No
270	FAR2P1	5443	-0.102	-0.1274	No
271	SCN5A	5469	-0.103	-0.1271	No
272	WWTR1-AS1	5489	-0.104	-0.1257	No
273	FOXD2-AS1	5512	-0.105	-0.1248	No
274	CD248	5513	-0.105	-0.1205	No
275	BMS1P12	5561	-0.108	-0.1234	No
276	ARHGEF34P	5592	-0.110	-0.1235	No
277	CNGB1	5629	-0.112	-0.1245	No
278	ADAMTS14	5639	-0.112	-0.1213	No
279	C10orf90	5726	-0.118	-0.1297	No
280	FOXC2	5743	-0.118	-0.1274	No
281	SSTR5-AS1	5792	-0.122	-0.1298	No
282	CCKAR	5804	-0.123	-0.1265	No
283	CHADL	5808	-0.123	-0.1219	No
284	CAVIN3	5842	-0.125	-0.1219	No
285	PTGIR	5956	-0.133	-0.1339	No
286	GJA5	5977	-0.135	-0.1314	No
287	MYRF	5980	-0.135	-0.1262	No
288	ENG	6021	-0.137	-0.1268	No
289	LRRN4	6037	-0.139	-0.1234	No
290	TMPRSS9	6045	-0.139	-0.1188	No
291	C2CD4B	6063	-0.140	-0.1157	No
292	TLX2	6072	-0.141	-0.1112	No
293	ADGRD2	6077	-0.141	-0.1060	No
294	POTEE	6079	-0.141	-0.1004	No
295	AHRR	6118	-0.145	-0.1003	No
296	SOX1-OT	6176	-0.151	-0.1029	No
297	PAQR6	6205	-0.154	-0.1010	No
298	CABP7	6216	-0.155	-0.0962	No
299	FAR2P4	6224	-0.156	-0.0909	No
300	TBX2-AS1	6226	-0.156	-0.0847	No
301	PLA1A	6305	-0.164	-0.0900	No
302	TMEM92	6308	-0.164	-0.0836	No
303	C1QTNF1	6315	-0.165	-0.0778	No
304	GNAS-AS1	6331	-0.166	-0.0733	No
305	HMCN1	6434	-0.180	-0.0817	No
306	POTEF	6459	-0.183	-0.0779	No
307	ITPR3	6471	-0.185	-0.0720	No
308	FBN3	6482	-0.187	-0.0659	No
309	TINAGL1	6517	-0.191	-0.0634	No
310	NOS3	6563	-0.198	-0.0622	No
311	SEMA3G	6584	-0.201	-0.0571	No
312	HEYL	6621	-0.209	-0.0541	No
313	ANGPT2	6702	-0.231	-0.0570	No
314	TMEM204	6720	-0.237	-0.0499	No
315	SLC1A7	6725	-0.239	-0.0408	No
316	HMCN2	6732	-0.242	-0.0318	No
317	ADAM33	6744	-0.245	-0.0235	No
318	TBX2	6775	-0.271	-0.0170	No
319	CARMN	6787	-0.276	-0.0075	No

## Sheet: D
List of the transcriptional signatures linked to SYT13 expression
Mimickers																	Reversers
Name	GSE	log p-val (Fisher)	log p-val (avg)	p-value (up)	p-value (down)	z-score (up)	z-score (down)	FDR (up)	FDR (down)	p-value Bonferroni (up)	z-score (sum)	p-value Bonferroni (down)					Name	GSE	log p-val (Fisher)	log p-val (avg)	p-value (up)	p-value (down)	z-score (up)	z-score (down)	FDR (up)	FDR (down)	p-value Bonferroni (up)	z-score (sum)	p-value Bonferroni (down)
SEQC Project GSE47792_1	GSE47792	7444400719213810	7444400719213810	0	0	1.39494e+16	9726544592342990	2.3e-322	6.23e-322	2,109E-317	2367593961825060	2,109E-317					Analyzing the interactions of mRNAs, miRNAs, lncRNAs and circRNAs to predict competing endogenous RNA networks in glioblastoma GSE86202_1	GSE86202	7444400719213810	3604365338911710	0	0.444089	-1.21942e+16	-813429235588971	2.3e-322	462.394	2,109E-317	-2.03285e+16	18958.2
H3.3K27M cooperates with p53 loss and Pdgfra gain in mouse embryonic neural progenitor cells to induce invasive high-grade gliomas GSE95169_1	GSE95169	7444400719213810	7444400719213810	0	0	1348122629349220	9601445433416930	2.3e-322	6.23e-322	2,109E-317	2.30827e+16	2,109E-317					Comprehensive Transcriptome Analysis of Cerebral Cavernous Malformation Across Multiple Species and Genotypes GSE123968_1	GSE123968	7444400719213810	2693446019914590	0	4013.68	-129415404144885	-6937585472990510	2.3e-322	15298.6	2,109E-317	-1.98791e+16	1.71344e+08
Role of SRRM4 in regulating microexons in Circular RNAs in brain tissue GSE159260_1	GSE159260	7444400719213810	7444400719213810	0	0	1.30627e+16	9394228704985220	2.3e-322	6.23e-322	2,109E-317	2245689545992460	2,109E-317					Laminin-guided highly efficient endothelial commitment from human pluripotent stem cells [Bulk RNA-Seq] GSE85782_1	GSE85782	7444400719213810	7444400719213810	0	0	-9652151208554280	-1.00995e+16	2.3e-322	6.23e-322	2,109E-317	-1975161367410890	2,109E-317
Gene expression profiles in solid and cystic central nervous system hemangioblastomas GSE148216_1	GSE148216	7444400719213810	7444400719213810	0	0	1.31984e+16	8805149343506960	2.3e-322	6.23e-322	2,109E-317	2200352554420720	2,109E-317					RNA Expression in fusiform gyrus of AD and Control subjects GSE125583_1	GSE125583	2	7444400719213810	7444400719213810	0	0	-1.05084e+16	-8981664936638370	2.3e-322	6.23e-322	2,109E-317	-1949004641510170	2,109E-317
Chromatin environment, transcriptional regulation and splicing distinguish lncRNAs and mRNAs [Stability] GSE80045_1	GSE80045	7444400719213810	7444400719213810	0	0	1163334486250830	8793485036738890	2.3e-322	6.23e-322	2,109E-317	2.04268e+16	2,109E-317					Laminin-guided highly efficient endothelial commitment from human pluripotent stem cells [Bulk RNA-Seq] GSE85782_5	GSE85782	7444400719213810	7444400719213810	0	0	-939831195083087	-1003045396212530	2.3e-322	6.23e-322	2,109E-317	-194287659129562	2,109E-317
Induction of human SST and PV neurons by expressing a single transcription factor LHX6 GSE114553_1	GSE114553	7444400719213810	7444400719213810	0	0	1.11421e+16	8496608245354060	2.3e-322	6.23e-322	2,109E-317	1963874440084780	2,109E-317					Next Generation Sequencing of human SMA and healthy control Motor Neurons GSE108094_1	GSE108094	7444400719213810	7444400719213810	0	0	-950798489350413	-8639108255360360	2.3e-322	6.23e-322	2,109E-317	-1.81471e+16	2,109E-317
Transcriptomic analysis to underly the heterogeneity between 4 cellular models derived from patients diagnosed with pediatric high-grade gliomas under controlled atmosphere (modulation of oxygen level). GSE101799_1	GSE101799	7444400719213810	2860998684895090	0	751.399	1.19068e+16	7170701636668630	2.3e-322	391186	2,109E-317	1.90775e+16	320772					RNA Sequencing Analysis of Intracranial Aneurysm Walls Reveals Involvement of Lysosomes and Immunoglobulins in Rupture GSE122897_1	GSE122897	7444400719213810	3.22042e+16	206.501	0	-7647340470810620	-9838300974128160	847.649	6.23e-322	88155.5	-1.74856e+16	2,109E-317
iPSC derived motor neuron cultures from C9ORF72 carriers GSE52202_1	GSE52202	7444400719213810	2.68948e+16	0	4175.99	1.10689e+16	6931976407440840	2.3e-322	1.5638e+06	2,109E-317	1.80009e+16	1.78273e+08					mRNA-Seq expression and MS3 proteomics profiling of human post-mortem BA9 brain tissue for Parkinson Disease and neurologically normal individuals GSE68719_1	GSE68719	7444400719213810	35127362657243	0	11.1022	-9240783338373440	-8027677617525070	2.3e-322	1030.34	2,109E-317	-1726846095589850	4739.54
RNA-Seq of LRRK2 G2019S Parkinsonu2019s iPSC-derived astrocytes GSE120306_1	GSE120306	7444400719213810	1.75484e+16	0	4.78471e+08	1.21757e+16	545955420773059	2.3e-322	7.19222e+08	2,109E-317	1.76352e+16	0.000204259118489869					A peninsular structure coordinates asynchronous differentiation with morphogenesis to generate pancreatic islets [bulk vs buds] GSE121679_1	GSE121679	7444400719213810	1484065275996110	0	7.17491e+08	-1.22836e+16	-4956862954301470	2.3e-322	0.000007997307129008417	2,109E-317	-1724043230227230	0.0030629686304102233
RNA sequencing for PDX1, NGN3 and MAFA transduced iPSCs cell GSE133731_1	GSE133731	7444400719213810	922319745221437	0	0.0001974450437862707	1.2855e+16	3722337371862810	2.3e-322	0.0010778681482398844	2,109E-317	1.65774e+16	0.8428928919235896					Transcriptome of iPSC-derived neuronal cells reveals a module of co-expressed genes consistently associated with autism spectrum disorder GSE142670_1	GSE142670	7444400719213810	951292500919828	0	0.00014778118933311823	-1.32955e+16	-3.79485e+16	2.3e-322	0.0008311961755771828	2,109E-317	-1.70903e+16	0.6308778972630817
Structural interaction between DISC1 and ATF4 underlying transcriptional and synaptic dysregulation in an iPSC model of mental disorders GSE149733_1	GSE149733	1	7444400719213810	2.44887e+16	0	46315.8	9798337405770650	6583088280959030	2.3e-322	1.39241e+07	2,109E-317	1.63814e+16	1.97722e+09				Rapid Generation of Regionally Specified CNS Neurons by Sequential Patterning and Conversion of Human Induced Pluripotent Stem Cells GSE149864_1	GSE149864	7444400719213810	1.53984e+16	0	4.10763e+08	-1189666202885780	-5064221318780650	2.3e-322	0.000004857472024404175	2,109E-317	-1696088334763850	0.0017535474008099072
Osteoporosis is characterized by altered expression of exosomal long noncoding RNAs GSE152293_1	GSE152293	7444400719213810	2.88156e+16	0	611.733	8689022559387030	7198831950258660	2.3e-322	33056.8	2,109E-317	1.58879e+16	2.61149e+06					Deconstructing Stepwise Fate Conversion of Human Fibroblasts to Neurons by MicroRNAs GSE154178_1	GSE154178	7444400719213810	367368005696771	0	0.222045	-8742227587435560	-8208527488581220	2.3e-322	249.45	2,109E-317	-1.69508e+16	947.908
Guided self-organization recapitulates tissue architecture in a bioengineered brain organoid model GSE80538_1	GSE80538	7444400719213810	2.15646e+16	0	862271	9519615863340350	6133640657330990	2.3e-322	1.91721e+07	2,109E-317	1.56533e+16	0.0000036810336152548473					Age-dependent gene expression changes in human islets GSE57973_4	GSE57973	7444400719213810	169503755562329	0	8.70113e+07	-1157889683004980	-5.35234e+16	2.3e-322	0.0000012423111750618958	2,109E-317	-1.69312e+16	0.0003714510413435068
circRNA-sequencing GSE92322_1	GSE92322	7444400719213810	1.10398e+16	0	0.00003210021037602928	1.14467e+16	4158166014364560	2.3e-322	0.00022538782581458717	2,109E-317	1.56048e+16	0.137035798095269					Age-dependent gene expression changes in human islets GSE57973_6	GSE57973	7444400719213810	1.66149e+16	0	1.21699e+08	-1.1628e+16	-5291303487700780	2.3e-322	0.000001665169260066486	2,109E-317	-1691925459893010	0.0005195328091407436
Examining serotonergic neuron differentiation from human iPSCs GSE117910_1	GSE117910	7444400719213810	1.00188e+16	0	0.00008910472456435947	1.15543e+16	3.91859e+16	2.3e-322	0.0005357578438947192	2,109E-317	1.54729e+16	0.3803880691652506					Heterozygous mutations in SMARCA2 lead to impaired neurogenesis due to global retargeting of SMARCA4 GSE122631_2	GSE122631	7444400719213810	2935156964661050	3579.36	0	-7271553601865410	-9580878859734790	130601	6.23e-322	1.52803e+07	-1685243246160020	2,109E-317
RNA-seq of Human neural progenitor cells exposed to lead (Pb) reveals transcriptome dynamics, splicing alterations and Pb disease risk associations GSE84712_1	GSE84712	7444400719213810	1.27041e+16	0	0.000006077332435738825	1.08925e+16	452388133749539	2.3e-322	0.00005461922561719798	2,109E-317	1.54164e+16	0.025944132168169043					Hippocampal and neocortex transcriptome sequencing data from 17 mesial temporal lobe epilepsy patients and 2 neocortex samples from neurologically healthy controls GSE134697_2	GSE134697	7444400719213810	2.52618e+16	0	21377.3	-9987784595755730	-6697096787548240	2.3e-322	686165	2,109E-317	-1.66849e+16	9.12599e+06
Transcriptome deviation in early neuronal stage of MBD5-Associated Neurodevelopmental Disorder (MAND) GSE141835_1	GSE141835	7444400719213810	2152735193833620	0	894993	921132857315843	6127712894875080	2.3e-322	1.96144e+08	2,109E-317	1.5339e+16	0.0000038207268788781334					RNA sequencing of B cell subsets (CD11c hi IgD+ B cells, CD11c hi IgD- B cells, Memory B cells and Nau00efve B cells) from healthy subjects and subjects with Systemic lupus erythematosus (SLE) or Rheumatoid arthritis (RA) GSE110999_1	GSE110999	7444400719213810	3.21417e+16	0	2.19824	-895014227151175	-7639016117145570	2.3e-322	15.3841	2,109E-317	-1.65892e+16	93842.9
Transcriptome analysis of small molecule-mediated astrocyte-to-neuron reprogramming GSE122701_1	GSE122701	7444400719213810	1.64967e+16	0	1.36959e+09	1003679448392050	5269653344537460	2.3e-322	0.0000018277551284390235	2,109E-317	1.53064e+16	0.0005846786531480408					A PKA/PP2A AXIS DRIVES THE GROWTH OF NEUROENDOCRINE SCLC GSE126353_1	GSE126353	7444400719213810	2734563976703320	0	2660.54	-9412761877096860	-6995482077622560	2.3e-322	112188	2,109E-317	-1.64082e+16	1.13578e+08
Transposon-based construction of strand-specific RNA-seq libraries GSE32307_1	GSE32307	7444400719213810	5919161165062820	0	0.005374907123304684	1.21909e+16	2783668750709030	2.3e-322	0.017515632449914272	2,109E-317	1.49745e+16	1					mSWI/SNF functional genomic characterization of SMARCB1 mutants in SMARCB1-null and heterozygous settings GSE124903_5	GSE124903	7444400719213810	2.38765e+16	0	85429.7	-9912982366083820	-6491452297187270	2.3e-322	2.33782e+07	2,109E-317	-1.64044e+16	3.64699e+07
Transcriptomic analysis of shCtrl and shCTCL organoids by bulk RNA-seq GSE155130_1	GSE155130	7444400719213810	1675724466406380	0	1.05548e+09	9146559164795630	5317287908788850	2.3e-322	0.0000014677053776569554	2,109E-317	1.44638e+16	0.0004505855509406853					Systematically characterizing dysfunctional long intergenic non-coding RNAs in multiple brain regions of major psychosis GSE78936_2	GSE78936	7444400719213810	1.78482e+16	0	3.54524e+08	-1.08578e+16	-5512564126467090	2.3e-322	5.46377e+08	2,109E-317	-1.63704e+16	0.00015134647529557732
Proteomics and transcriptomics of peripheral nerve tissue and cells unravel new aspects of the human Schwann cell repair phenotype GSE90711_2	GSE90711	5.65848e+16	2.81591e+16	875.078	304.423	7149805759209500	7293463684948990	30371.6	16988.5	3.73571e+06	1.44433e+16	1.29958e+07					mRNAseq of Huntington's disease and control patient iPSC-derived neural cells GSE95343_1	GSE95343	7444400719213810	1.25278e+16	0	0.000007248700942819042	-1169525092142670	-44864450742434	2.3e-322	0.00006315245780590712	2,109E-317	-1618169599567010	0.03094470432489449
Master regulators and cofactors of human neuronal cell fate specification identified by CRISPR gene activation screens [DualFactor_RNAseq] GSE159332_3	GSE159332	7444400719213810	7.58319e+16	0	0.0010178670793976607	1.09793e+16	3.28557e+16	2.3e-322	0.0043279627111041975	2,109E-317	1.42649e+16	1					mSWI/SNF functional genomic characterization of SMARCB1 mutants in SMARCB1-null and heterozygous settings GSE124903_3	GSE124903	7444400719213810	2165646127114920	0	786590	-9924946283529860	-6148236975636390	2.3e-322	1.76734e+08	2,109E-317	-1.60732e+16	0.000003357952301552558
An immune-centric exploration of BRCA1 and BRCA2 germline mutation related breast and ovarian cancers GSE141142_2	GSE141142	7444400719213810	1.07767e+16	0.00004176263305710748	0	4097630627015240	1.00635e+16	0.0005435508552463165	6.23e-322	0.17828468052079183	1.41612e+16	2,109E-317					mSWI/SNF functional genomic characterization of SMARCB1 mutants in SMARCB1-null and heterozygous settings GSE124903_4	GSE124903	7444400719213810	2.0978e+16	0	1.55021e+07	-9824751249482690	-6039646316453120	2.3e-322	3.21254e+07	2,109E-317	-1.58644e+16	0.000006617841581402217
mRNA-Seq Expression profiling of human post-mortem BA9 brain tissue for Huntington's Disease and neurologically normal individuals GSE64810_1	GSE64810	5.4522e+16	2.63075e+16	7222.67	290.212	685403729915665	7.2999e+16	23537.1	167421	3.08336e+08	1.41539e+16	1.23892e+06					Transcriptome Alterations in Myotonic Dystrophy Frontal Cortex GSE157428_1	GSE157428	7444400719213810	2.93927e+16	3435.03	0	-7277124925202990	-844975980013804	127514	6.23e-322	1.46641e+06	-1.57269e+16	2,109E-317
3D Chromosome Regulatory Landscape of Human Pluripotent Cells GSE69647_1	GSE69647	7444400719213810	1565865809938360	0	3.16637e+08	9029650160735710	5113598092786110	2.3e-322	0.000003818423391800968	2,109E-317	1414324825352180	0.0013517218806975428					Capturing the biology of mild versus severe disease in a pluripotent stem cell-based model of Familial Dysautonomia GSE77513_1	GSE77513	7444400719213810	1.78358e+16	0	3.58959e+08	-1.02116e+16	-5510375741044300	2.3e-322	5.51222e+08	2,109E-317	-1.5722e+16	0.00015323964367630616
Landscape of innate immune system transcriptome and acute T-cell mediated rejection of human kidney allografts GSE131179_1	GSE131179	7444400719213810	857627885086326	0.00037705040835001036	0	3555702900772050	1.04197e+16	0.003964601461197523	6.23e-322	1	1.39754e+16	2,109E-317					Heterozygous mutations in SMARCA2 lead to impaired neurogenesis due to global retargeting of SMARCA4 GSE122631_1	GSE122631	7444400719213810	2.85489e+16	798.694	0	-7162346785845890	-8524696066023260	2817.87	6.23e-322	3.40963e+07	-1.5687e+16	2,109E-317
AMPK signaling for nau00efve pluripotency [Hs] GSE92725_3	GSE92725	7444400719213810	1.39666e+16	0	0.0000017194825179256412	9176968379825450	4784129231124010	2.3e-322	0.000017519023553757905	2,109E-317	1.39611e+16	0.007340470869024562					mSWI/SNF functional genomic characterization of SMARCB1 mutants in SMARCB1-null and heterozygous settings GSE124903_2	GSE124903	7444400719213810	1.98398e+16	0	4.8386e+07	-9701849188446090	-5853166133386870	2.3e-322	8.75254e+07	2,109E-317	-1.5555e+16	0.00002065598325118323
A comprehensive library of human transcription factors for cell fate engineering (Bulk RNA-Seq) GSE159778_4	GSE159778	7444400719213810	1.39898e+16	0	0.0000016801060771509668	9037352348776110	4788782205954990	2.3e-322	0.000017282826128572233	2,109E-317	1.38261e+16	0.007172372843357477					mSWI/SNF functional genomic characterization of SMARCB1 mutants in SMARCB1-null and heterozygous settings GSE124903_9	GSE124903	7444400719213810	1.79727e+16	0	3.1304e+07	-9774342981356610	-5534426734234570	2.3e-322	4.87725e+08	2,109E-317	-1.53088e+16	0.00013363665586663132
A comprehensive library of human transcription factors for cell fate engineering (Bulk RNA-Seq) GSE159778_1	GSE159778	7444400719213810	1.58304e+16	0	2.66675e+08	8673440611247660	5145935205538400	2.3e-322	0.0000033287564256972305	2,109E-317	1.38194e+16	0.001138434697588453					Enhancer invasion shapes MYCN dependent transcriptional amplification in neuroblastoma [RNA-seq] GSE80153_4	GSE80153	7444400719213810	2.00141e+16	0	4.06472e+07	-9274078099355000	-5882082566012280	2.3e-322	7.47944e+07	2,109E-317	-1515616066536720	0.00001735230534194443
The transcriptional repressor SNAI2 impairs neuroblastoma differentiation and inhibits response to retinoic acid therapy GSE126332_1	GSE126332	7444400719213810	9893188789119710	0	0.0001010351978205648	9876646683599280	3.88819e+16	2.3e-322	0.0005949231165461947	2,109E-317	1.37648e+16	0.43131925949599115					Dysregulation of brain and choroid plexus cell types in severe COVID-19 GSE159812_1	GSE159812	7444400719213810	7337150014474440	0	0.001301805887939489	-1.16515e+16	-3215609290954760	2.3e-322	0.005287734857862681	2,109E-317	-1.48671e+16	1
Error-free and error-prone DNA repair gene expression through reprogramming and passage in human iPS cells GSE134441_1	GSE134441	5.10581e+16	2477784403485200	20514.7	326341	7031853519305500	6634950890833100	70061.8	1.00953e+07	8.75773e+06	1.36668e+16	1.39315e+08					RNA-seq of human and mouse brain microvessels isolated by laser capture microdissection and matched whole brain samples GSE142209_1	GSE142209	7444400719213810	1.39193e+16	0	0.0000018028145849502408	-1.00708e+16	-4.77461e+16	2.3e-322	0.0000181514515640391	2,109E-317	-1.48454e+16	0.007696215463152578
Gene expression activation in CLL mediated by MSCs contact GSE99724_1	GSE99724	7444400719213810	1.06749e+16	0	0.00004623487174937324	9347370966529080	4074008784659030	2.3e-322	0.00030318996543483005	2,109E-317	1.34214e+16	0.19737666749807437					mSWI/SNF functional genomic characterization of SMARCB1 mutants in SMARCB1-null and heterozygous settings GSE124903_6	GSE124903	7444400719213810	1.23141e+16	0	0.000008976068779809054	-1.03545e+16	-4440658952048140	2.3e-322	0.00007587888637822743	2,109E-317	-1.47952e+16	0.03831883762100485
Analysis of differentially expressed long noncoding RNAs, circular RNAs and the associated TFu2010mRNA network in tongue squamous cell carcinoma GSE149008_1	GSE149008	7444400719213810	1.01245e+16	0.00008017249479808086	0	3943986403339000	9258060140182720	0.0009891802898641827	6.23e-322	0.3422563802930072	1.3202e+16	2,109E-317					Deciphering H3K4me3 Broad Domains Associated With Gene Regulatory Networks and Conserved Epigenomic Landscapes in the Human Brain GSE71238_1	GSE71238	7444400719213810	1.56641e+16	0	3.14931e+08	-9540303008163560	-5114617922886050	2.3e-322	0.000003818423391800968	2,109E-317	-1.46549e+16	0.0013444418312429374
RNA Sequencing Analysis of human glioblastoma derived cells and xenograft derived primary cells GSE127274_1	GSE127274	4.92444e+16	1.49925e+16	0.666134	6.16393e+08	8088274088743080	4986310548437260	29.6221	0.000006998350141743399	2843.73	1.30746e+16	0.002631379653295518					mSWI/SNF functional genomic characterization of SMARCB1 mutants in SMARCB1-null and heterozygous settings GSE124903_8	GSE124903	7444400719213810	1.20068e+16	0	0.000012204595778886329	-1.01848e+16	-4.37407e+16	2.3e-322	0.0000977512558725436	2,109E-317	-1.45589e+16	0.05210141938006574
Master regulators and cofactors of human neuronal cell fate specification identified by CRISPR gene activation screens [DualFactor_RNAseq] GSE159332_2	GSE159332	7444400719213810	5822033249266840	0	0.005923154787665474	1.01438e+16	2752011524690040	2.3e-322	0.01905497195820943	2,109E-317	1.28958e+16	1					Evaluation of cisplatin-induced injury in human kidney organoids GSE145085_1	GSE145085	7444400719213810	1.61793e+16	0	1.88131e+09	-913390715562264	-5.21106e+16	2.3e-322	0.000002422396497434533	2,109E-317	-1434496276233430	0.0008031313949339314
Variable gene expression and parasite load predict treatment outcome in cutaneous leishmaniasis GSE127831_1	GSE127831	7444400719213810	6833513447728610	0.0021541344850508626	0	3068134420958080	9587953931053130	0.0176846156090041	6.23e-322	1	1.26561e+16	2,109E-317					VHL deficiency drives enhancer activation of oncogenes in clear cell renal cell carcinoma GSE86095_1	GSE86095	7444400719213810	1.18768e+16	0.000013899470796330249	0	-4.34561e+16	-993469616503298	0.0002025148151178629	6.23e-322	0.05933684082953383	-1.42803e+16	2,109E-317
Master regulators and cofactors of human neuronal cell fate specification identified by CRISPR gene activation screens [DualFactor_RNAseq] GSE159332_4	GSE159332	7444400719213810	5923812460348610	0	0.005349964894942882	9848079778677100	2785177249398530	2.3e-322	0.017447670081368345	2,109E-317	1.26333e+16	1					Laminin-guided highly efficient endothelial commitment from human pluripotent stem cells [Bulk RNA-Seq] GSE85782_2	GSE85782	5511017051226990	2.36097e+16	1.11537e+06	104.361	-6.45115e+16	-7.73592e+16	3.30661e+07	781.609	4.76151e+08	-1.41871e+16	445517
Parkinsonu2019s Disease Genetic Risk in a Midbrain Neuronal Cell Line GSE109706_1	GSE109706	7444400719213810	2128145325293490	0	0.23811580578254343	1.12641e+16	1179709714566840	2.3e-322	0.3689714609385401	2,109E-317	1.24438e+16	1					mSWI/SNF functional genomic characterization of SMARCB1 mutants in SMARCB1-null and heterozygous settings GSE124903_7	GSE124903	7444400719213810	1.01126e+16	0	0.00008113204419246678	-1.02377e+16	-3.94113e+16	2.3e-322	0.0004933799097687189	2,109E-317	-1.41789e+16	0.3463526966576407
Next Generation Sequencing Facilitates Quantitative Analysis of Retinoblastoma Transcriptomes GSE111168_1	GSE111168	7444400719213810	3.38824e+16	0	0.06753623675614939	1049073525514310	1.82809e+16	2.3e-322	0.1365114558295463	2,109E-317	1231882320220770	1					Persistent or Transient Human u03b2-cell Dysfunction Induced by Metabolic Stress Associated with Specific Signatures and Shared Gene Expression of Type 2 Diabetes GSE159984_3	GSE159984	7444400719213810	1.15049e+16	0	0.000020161137306962118	-9885214535425200	-4.26325e+16	2.3e-322	0.00015007246361820086	2,109E-317	-1.41485e+16	0.08606789516342128
Profiling human naive and primed pluripotent states GSE93241_1	GSE93241	4387269839243650	1.15667e+16	46.6294	0.000018952637746760814	7838474595352090	4277039960388900	1970.9	0.00014371014305669967	199061	1.21155e+16	0.08090881054092192					FUS KO mRNA sequencing and anti-FUS RNA immunoprecipitation sequencing GSE71812_1	GSE71812	7444400719213810	1.75272e+16	0	4.88706e+08	-8447946293373210	-5455793584237050	2.3e-322	7.3203e+08	2,109E-317	-1.39037e+16	0.00020862854026093558
Temporal activation of NR5A2 and RARu03b3 induce functional human nau00efve pluripotent state via modulating TGFu03b2 pathway GSE116501_1	GSE116501	4.53595e+16	1000897891475940	0.222045	0.0000899882245792849	8166694349108310	3916211323153620	103.034	0.0005387934512327731	947.908	1.20829e+16	0.38415973072896725					APOBEC mutation drives early-onset squamous cell carcinomas in recessive dystrophic epidermolysis bullosa GSE111582_1	GSE111582	5.23475e+16	2.59803e+16	22595.3	816.147	-7.01836e+16	-6836537307254720	75967	290344	964592	-1385489535010900	3.48413e+07
Gene Regulatory Network Analysis and Engineering Directs Development and Vascularization of Multilineage Human Liver Organoids GSE159491_4	GSE159491	4127202049773970	154678901253784	3.83184e+09	3107.29	5077451049687920	6.97368e+16	0.0000071746125618508006	1.25142e+06	0.0016358116641019826	1.20511e+16	1.3265e+08					Postmortem Cortex Samples Identify Distinct Molecular Subtypes of ALS: Retrotransposon Activation, Oxidative Stress, and Activated Glia [motor cortex] GSE122649_1	GSE122649	7444400719213810	6885679826615490	0	0.002044641836186356	-1.06145e+16	-3083690018235340	2.3e-322	0.007726058381207911	2,109E-317	-1.36982e+16	1
Human iPSC derived glomeruli facilitate accurate modelling of podocytopathy GSE99583_1	GSE99583	4250356098733030	1.2744e+16	0.000005839329503709578	59.508	4532327026390490	7510113841805150	0.00008966941601200067	39083	0.02492809765133619	1.20424e+16	254039					mSWI/SNF functional genomic characterization of SMARCB1 mutants in SMARCB1-null and heterozygous settings GSE124903_10	GSE124903	7444400719213810	1054721471484190	0	0.000052533077755434476	-9640609024747340	-4044178754235770	2.3e-322	0.00033723866005706734	2,109E-317	-1.36848e+16	0.22426370893794978
A gateway for SARS-CoV-2 infection in the human olfactory neuroepithelium GSE151973_1	GSE151973	7444400719213810	6397159580430370	0	0.0033325670040551536	9066895900020420	2.93528e+16	2.3e-322	0.011689998800584593	2,109E-317	1200217939225390	1					Laminin-guided highly efficient endothelial commitment from human pluripotent stem cells [Bulk RNA-Seq] GSE85782_3	GSE85782	5127353836953360	2.20734e+16	518289	1041.39	-6.21411e+16	-7436686074609420	1.40036e+08	6350.99	0.0000022125765493097305	-1.36508e+16	444569
Targeted reactivation of FMR1 transcription in FXS embryonic stem cells GSE112031_1	GSE112031	4219674076806870	1.24484e+16	60.1741	0.00000784835815847984	7508590103546800	4469469152371460	2356.73	0.00006754967939223878	256883	1.19781e+16	0.03350464097855044					Transcriptome analysis of eosinophilic and noneosinophilic chronic rhinosinusitis with nasal polyps reveals distinct lncRNA expression profiles GSE72713_1	GSE72713	5084073960782680	2.02777e+16	266.454	3.12267e+07	-7615310910746360	-592557407048267	10833.2	6.03198e+07	1.13749e+06	-1354088498122900	0.000013330671169597963
TGFu03b2-induced fibroblast activation requires persistent and targeted HDAC-mediated gene repression GSE136534_1	GSE136534	4034465927063280	1.13777e+16	1314.5	0.000022896820120799077	740570929211378	423473825770178	5010.37	0.0001688195597507621	561162	1164044754981550	0.09774652509569126					mSWI/SNF functional genomic characterization of SMARCB1 mutants in SMARCB1-null and heterozygous settings GSE124903_1	GSE124903	7444400719213810	1.17614e+16	0	0.00001559934646122585	-9037929457966460	-4320212767953060	2.3e-322	0.0001212998361438491	2,109E-317	-1.33581e+16	0.06659361004297315
Large-scale epigenetic reprogramming is punctuated late during the evolution of pancreatic cancer progression [RNA-Seq] GSE63124_2	GSE63124	3746504950625520	1.43867e+16	474436	0.0000011296868083210398	6579510896610020	486786153162123	1.42632e+07	0.000012117168303322912	2.02537e+09	1.14474e+16	0.004822632984722519					Canonical and non-canonical regulatory roles of androgen receptor variant 7 in prostate cancer GSE94013_3	GSE94013	4826248647461550	2.41305e+16	31861.2	344038	-6.63849e+16	-6627153439860640	978528	1.05662e+07	1.36015e+09	-1326564045642260	1.4687e+09
Novel Targeting of Transcription and Metabolism in Glioblastoma GSE107601_1	GSE107601	3.71004e+16	1.56481e+16	2.41377e+06	3.1975e+08	6.33309e+16	5111749650729970	6.64799e+07	0.000003834309250917945	0.0000010304380648751277	1144483492306180	0.0013650140933267885					Nuclear RNA-seq of shRNA-mediated TARBP2 knockdown GSE130870_1	GSE130870	7444400719213810	1.25773e+16	0	0.000006898765664731243	-8760939243107200	-4496983318609450	2.3e-322	0.00006072336210873749	2,109E-317	-1.32579e+16	0.029450830622737678
Gene expression analysis following depletion of LOXL2 in esophgeal cancer cells GSE135510_1	GSE135510	3.57761e+16	1.783e+16	1.20751e+08	2.40298e+06	5699153023242930	5580616539177710	2.78642e+09	3.82773e+08	0.000051548707250104187	1.12798e+16	0.00010258320925582431					Systematically characterizing dysfunctional long intergenic non-coding RNAs in multiple brain regions of major psychosis GSE78936_1	GSE78936	7444400719213810	1.00151e+16	0	0.000089435072412547	-9322155734212380	-3.9177e+16	2.3e-322	0.0005369877976500185	2,109E-317	-1.32399e+16	0.38179832412916315
Use of RNA sequencing to assess the expression patterns of microbial metabolite transporters present in children post-transplant with and without GVHD GSE102228_1	GSE102228	3779249579646300	1.09455e+16	0.00003527478089337954	10951.2	4136563300856350	711894525909664	0.00046366145431048304	51945.4	0.15058803963383727	1.12555e+16	4.67508e+06					Transcriptomes of H1650 cells with and without SETD2 depletion GSE150809_1	GSE150809	4.98702e+16	1.63115e+16	1.64832e+09	13.3227	-5235534574828360	-7998272516310110	0.00000336683361836054	11.607	0.0007036682262373528	-1.32338e+16	5687.45
Human iPSC-derived astrocytes from ALS patients with mutated C9ORF72 show increased oxidative stress and neurotoxicity GSE142730_1	GSE142730	3.73741e+16	1087572968787100	15518.7	0.0000378234019255963	7070697407117320	4120517286508410	5342.69	0.0002542804768824734	6.62493e+06	1119121469362570	0.1614681028203706					Laminin-guided highly efficient endothelial commitment from human pluripotent stem cells [Bulk RNA-Seq] GSE85782_4	GSE85782	4.69612e+16	1.99261e+16	4.43763e+06	90.7496	-5867535727780340	-7.1448e+16	1.08253e+09	46120.3	0.00001894426255200088	-1.30123e+16	3.8741e+06
Differentiation of human embryonic stem cells to HOXA+ hemogenic vasculature that resembles the aorta-gonad-mesonephros GSE81074_1	GSE81074	3535556139932550	1614432613968950	1.92527e+09	2.295e+06	5206767901340300	5975991921048480	0.000003913801054061012	4.6433e+06	0.0008218982213528125	1.11828e+16	0.000009797359602270461					UTX Regulates Human Neural Differentiation and Dendritic Morphology by Resolving Bivalent Promoters GSE152448_1	GSE152448	7444400719213810	1.01693e+16	0	0.00007666092032776461	-881398889560449	-3954709909426380	2.3e-322	0.0004688617032653684	2,109E-317	-1276869880503080	0.32726546887922714
An Alternative Splicing Event Amplifies Evolutionary Differences Between Vertebrates GSE69656_1	GSE69656	4135402653314300	6.69667e+16	0.444089	0.0024700415056271297	812381069696407	3.027e+16	20.1683	0.009105878400278253	18958.2	1.11508e+16	1					Transcriptome profiling of human keratoconus corneas through RNA sequencing identifies collagen synthesis disruption and downregulation of core elements of TGF-u03b2, Hippo, and Wnt pathways GSE77938_1	GSE77938	4.76987e+16	1.34468e+16	0.0000028916451866312087	0.666134	-4678602009636150	-8081048726088630	0.00004623383259074394	64.6301	0.01234443330172863	-1.27597e+16	2843.73
RNA-seq of exosomes identifies lncRNA profiles that distinguish early-stage esophageal squamous cell carcinoma (ESCC) from non-malignant esophagitis GSE104926_2	GSE104926	3504029116787940	1674183326218930	598411	1.01203e+09	581772676535193	5324936634538410	1.44329e+07	0.0000014211753690891214	0.000025546179271973557	1.11427e+16	0.00043203731220309294					Generation of nephronal cells from human pluripotent stem cells via renal-vesicle formation GSE75711_3	GSE75711	4433266378332700	1.9184e+16	59887.7	9.31604e+06	-6880784090478500	-5743236947197430	196662	1.61688e+09	2.5566e+07	-1.2624e+16	0.000039770186824439335
TGFu03b2-induced fibroblast activation requires persistent and targeted HDAC-mediated gene repression GSE136534_2	GSE136534	3648829995836490	1.10497e+16	44786.4	0.00003178238983969628	6922069594095630	4160439385629010	148212	0.00022389277594993961	1.91193e+08	1.10825e+16	0.13567902222566341					Transcriptome analysis of eosinophilic and noneosinophilic chronic rhinosinusitis with nasal polyps reveals distinct lncRNA expression profiles GSE72713_2	GSE72713	4.36763e+16	1975157724653090	5.26438e+06	204297	-5839124198409410	-6703725683197850	1.27691e+09	660714	0.000022473619445406712	-1.25428e+16	8.72142e+07
Whole transcriptome sequencing data of GBSCC patients from India GSE101547_1	GSE101547	7444400719213810	4.08481e+16	0.03365282206161391	0	2124205750623530	89103830619446	0.15804609172830558	6.23e-322	1	1.10346e+16	2,109E-317					Reassessment of Exosome Composition GSE125905_3	GSE125905	7444400719213810	6257530494827370	0	0.003831942921275644	-963432741317549	-2891685755461090	2.3e-322	0.013171146804288023	2,109E-317	-1.2526e+16	1
Quantifying RNA-Protein Interactions Characterizes Recurrent Mutations in RNA Binding Proteins in Cancer GSE162366_4	GSE162366	3581872419789810	9955356386322240	0.00009494533655973747	2928.55	3.90326e+16	6982011821719180	0.0011385439375660655	119066	0.40532164177351926	1.08853e+16	1.2502e+07					RNA sequencing of pre-treatment primary cervical cancer GSE151666_1	GSE151666	4325677568088260	2.03224e+16	55831.6	2.9305e+07	-6555250114108120	-5936006082546640	1.66675e+07	5.74089e+07	2.38345e+09	-1.24913e+16	0.000012510290558154225
Master regulators and cofactors of human neuronal cell fate specification identified by CRISPR gene activation screens [DualFactor_RNAseq] GSE159332_1	GSE159332	7444400719213810	2.9639e+16	0	0.10323473515922998	925017246097025	1.62937e+16	2.3e-322	0.19329345806787404	2,109E-317	1.08795e+16	1					Transcriptomic analysis to functionally map the intrinsically disordered domain of EWS/FLI [Experiment 1] GSE122535_3	GSE122535	7444400719213810	6806136767018260	0.002213922197504603	0	-3.05994e+16	-9368223037436730	0.01807119285114178	6.23e-322	1	-1.24282e+16	2,109E-317
Dysregulation of Lung Biology of Healthy Never Smokers Following Acute Inhalation of E-Cigarette Vapors GSE85121_1	GSE85121	7444400719213810	4.89458e+16	0.014974154068198242	0	2.433e+16	8416296624983730	0.08506354016033066	6.23e-322	1	1084930018545750	2,109E-317					Analysis of exosomal circRNAs upon irradiation in pancreatic cancer cell repopulation GSE132678_1	GSE132678	4.60514e+16	1.17995e+16	0.666134	0.000015016827192626536	-8061416314884620	-4328605119817150	29.6221	0.00011719713946128461	2843.73	-1.239e+16	0.06410683528532268
Quantifying RNA-Protein Interactions Characterizes Recurrent Mutations in RNA Binding Proteins in Cancer GSE162366_5	GSE162366	3701407707518640	8231648777744170	0.000532194466180913	158.096	3.46405e+16	738121156646473	0.005333188206869291	9505.79	1	1084526508850820	674911					Self-organization of polarized cerebellar plate neuroepithelium in three-dimensional culture of human pluripotent stem cells GSE63015_1	GSE63015	7444400719213810	6041704743628050	0	0.004755004849706257	-9342643110469700	-2.82319e+16	2.3e-322	0.01572355980123626	2,109E-317	-1.21658e+16	1
Transcriptional and Functional Programming of Decidual Innate Lymphoid Cells GSE129555_1	GSE129555	3316388312959730	1.60404e+16	2.01794e+07	1.95975e+09	5610921906641790	520347062034339	4.55798e+08	0.000002504843358315631	0.00008614574454712809	1081439252698510	0.0008366176816774207					Total RNA-seq of siRNA-mediated WTAP and TPR knockdown GSE130873_1	GSE130873	4366375868328610	1.22645e+16	115.463	0.000009432503512263324	-7721476805262890	-4.42997e+16	478.556	0.00007926645175955144	49291.2	-1.21514e+16	0.04026735749385213
RNA-seq data for non-targeting siRNA and CDK11 siRNA transfection in SHhES8 cells GSE123410_1	GSE123410	3436585196795030	9500685684226490	7946.31	0.00014960103757544196	6840364250646880	3791813297421270	2.56991e+06	0.000840324775538897	3.39228e+08	1.06322e+16	0.6386468294095617					Transcriptome of lesional skin of patients suffering from Acne inversa GSE122592_1	GSE122592	7444400719213810	5431394456051600	0.008753976055407175	0	-2.62152e+16	-9430198962468550	0.056451244381470145	6.23e-322	1	-1.20517e+16	2,109E-317
Global reduction in H3K27me3 and DNA hypomethylation define poorly prognostic pediatric posterior fossa ependymomas GSE89448_1	GSE89448	7444400719213810	2912443039060470	0	0.10868561193704895	8969431036373730	1.60413e+16	2.3e-322	0.20111784887700995	2,109E-317	1.05736e+16	1					Recapitulation of Human Neural Microenvironment Signatures in iPSC-Derived NPC 3D Differentiation GSE102139_1	GSE102139	4186938104403190	1.37487e+16	0.0000021381567474332286	306.422	-4740152924437390	-7292528840690710	0.00003497237990341936	16988.5	0.009127791154792453	-1.20327e+16	1.30811e+06
An Alternative Splicing Event Amplifies Evolutionary Differences Between Vertebrates GSE69656_2	GSE69656	7444400719213810	3298003057693000	0	0.07391378909713753	8757565373994400	1787146017844040	2.3e-322	0.14724123455701357	2,109E-317	1054471139183840	1					u03b1 Cell Function and Gene Expression Are Compromised in Type 1 Diabetes GSE106148_1	GSE106148	4126919870462120	1.41187e+16	80.8464	0.000001476909301301177	-7.16066e+16	-4814596655359740	28289.6	0.0000153778678225725	3.45133e+07	-1.19753e+16	0.006304925807254724
Characterization of human mosaic Rett syndrome brain tissue by single-nucleus RNA sequencing GSE113673_1	GSE113673	3372660233346620	927309461226144	119935	0.00018783483931184008	6781121772607030	3734915276428740	3.82092e+06	0.0010320037696553994	5.12003e+07	1051603704903570	0.8018669290222453					Transcription profiling of monocytes from patients with active and inactive systemic juvenile idiopathic arthritis. GSE147608_2	GSE147608	4053083119175860	1.4579e+16	9.32104e+08	2680.52	-4905738869052350	-699444100106221	0.000016307993988592266	112188	0.003979150533216513	-1.19002e+16	1.14432e+08
Immortalized breast epithelial cell lines from normal breast with luminal and intrinsic subtypes u2013 enriched gene expression GSE108541_4	GSE108541	3.15074e+16	1351722272130890	0.0000026873872531751886	7.71196e+06	4693606848585170	5775149130741410	0.00004329228748605615	1.35483e+08	0.01147245618380488	1.04688e+16	0.00003292235422347467					High-throughput RNA sequencing on circular RNA profiles of human triple-negative breast cancer and adjacent normal tissues GSE113230_1	GSE113230	7444400719213810	7170647331550630	0	0.0015376497710071213	-8697501625183670	-3.16751e+16	2.3e-322	0.0060499786842667285	2,109E-317	-1.1865e+16	1
Transcriptomic profiling of human Lung Carcinoids (LCs) GSE118131_1	GSE118131	3.05526e+16	1.5146e+16	3.90954e+08	1.37738e+09	5073633250428700	5268612267977100	0.000007288125468756933	0.0000018317840315260045	0.0016689807323453376	1.03422e+16	0.0005880026741198474					Transcriptomic analysis to functionally map the intrinsically disordered domain of EWS/FLI [Experiment 1] GSE122535_1	GSE122535	4.20543e+16	1.03926e+16	0.00006131560281374959	8.88178	-4007801361886990	-775667901492624	0.0007721425026899617	677.077	0.261756308411897	-1.17645e+16	379163
Large-scale epigenetic reprogramming is punctuated late during the evolution of pancreatic cancer progression [RNA-Seq] GSE63124_3	GSE63124	3.18356e+16	9981520414176590	16139.3	0.00009249324172633244	6394902545220930	3909582427504010	456283	0.0005507024392325149	6.88987e+08	1.03045e+16	0.3948536489297132					Cell competition as a barrier for interspecies chimerism between evolutionary distant species GSE142394_1	GSE142394	3765056429911180	1840465114997640	2.49761e+06	1.78256e+08	-5.96218e+16	-5632351670289290	6.27194e+06	2.93007e+08	0.000010662290013563336	-1.15945e+16	0.00007609734467095564
Transcriptome profiling of Normal and Cancerous Prostate Cells GSE62410_1	GSE62410	3635616179891700	5362364417047530	0.00937960866963472	173.195	2597901413361850	7.67103e+16	0.059497101650327816	1274.77	1	1.02689e+16	73936.9					Transcriptome sequencing reveals aberrant alternative splicing in Huntington's disease GSE79666_1	GSE79666	7444400719213810	6480734048690530	0	0.0030653704014647065	-859544208452153	-2.96112e+16	2.3e-322	0.010959854475588636	2,109E-317	-1.15566e+16	1
Transcriptomic analysis of frontal fibrosing alopecia GSE125733_1	GSE125733	7444400719213810	2.98708e+16	0.10086905570088578	0	1.64065e+16	8620942531705170	0.33773333238202463	6.23e-322	1	1026159737033980	2,109E-317					Proteogenomic characterization of human early-onset gastric cancer GSE122401_1	GSE122401	7444400719213810	6511334880909640	0	0.0029729882109381656	-8505945767003090	-297053137006276	2.3e-322	0.0106922381402654	2,109E-317	-1.14765e+16	1
Master regulators and cofactors of human neuronal cell fate specification identified by CRISPR gene activation screens [SingleFactor_RNAseq] GSE159340_1	GSE159340	7444400719213810	1.40311e+16	0	0.49166491798940637	9567404943602550	0.6876629378058641	2.3e-322	0.6293605801789434	2,109E-317	1.02551e+16	1					Transcriptional Modulation of Human Endogenous Retroviruses in Primary CD4+ T Cells Following Vorinostat Treatment GSE102187_1	GSE102187	7444400719213810	5219341698103940	0.010821779906756923	0	-2548403202035930	-8770772570554790	0.06609181462366996	6.23e-322	1	-1.13192e+16	2,109E-317
Genetic Tagging During Human Mesoderm Differentiation Reveals Tripotent Lateral Plate Mesodermal Progenitors GSE77879_1	GSE77879	2.99932e+16	1.41998e+16	0.0000012887662736993377	7.31059e+07	4841746338445790	5383768083428740	0.00002218444847750997	0.000001065150260870999	0.005501743222422473	1.02255e+16	0.00031208902643520275					Novel mutations segregating with Complete Androgen Insensitivity Syndrome and their molecular characteristics. GSE125222_1	GSE125222	3399466020166350	1535092138151170	4.26696e+07	4.0382e+07	-5056963673430600	-5883166135493460	0.000007919852317150383	7.4628e+07	0.0018215660329445882	-1094012980892400	0.000017239078629271987
Human intestinal organoid cell transcriptomic profiling GSE148224_1	GSE148224	3.06002e+16	1.15458e+16	2.65346e+06	0.000019350663990058692	5.95228e+16	427240823201834	6.62433e+07	0.00014569309448599747	0.000011327607974287446	1.02247e+16	0.08260798457356056					Neurodevelopmental Defects and Neurodegenerative Phenotypes in Human Brain Organoids Carrying Parkinson Disease-Linked DNAJC6 Mutations GSE151190_1	GSE151190	3471059226730260	1.15691e+16	445397	0.000018907494205189224	-6588900019206820	-427757112189929	1.34851e+07	0.00014362294085756724	1.9014e+09	-1.08665e+16	0.0807160927619528
Quantifying RNA-Protein Interactions Characterizes Recurrent Mutations in RNA Binding Proteins in Cancer GSE162366_3	GSE162366	3208237650481700	8750498168064890	0.00031676477198883113	368183	3601250133794820	6617125110544550	0.003397660330704322	1.1227e+07	1	1.02184e+16	1.57177e+09					Transcription profiling of monocytes from patients with active and inactive systemic juvenile idiopathic arthritis. GSE147608_1	GSE147608	3528009043535050	1.05439e+16	0.00005270689169001308	9040.32	-4.0434e+16	-6821856003107650	0.0006756928547287263	3.15769e+06	0.22500572062466584	-1.08653e+16	3.85931e+08
Next Generation Sequencing Facilitates Quantitative Analysis of mesoderm posterior bHLH transcription factor 1(MESP1)+ and MESP1- cells' Transcriptomes GSE72862_1	GSE72862	2808026382010310	1.36661e+16	0.0000020039763835022484	3.18423e+08	4753271060264130	5112535769765340	0.00003303079220529382	0.000003829142909137683	0.008554975181171098	9865806830029470	0.0013593457327438774					Comparative Transcriptome analysis of hESCs- and iPSCs-derived Corneal Endothelial Cells GSE110872_1	GSE110872	3759744817281330	7.46188e+16	40.8562	0.001149152527015973	-7559198140238770	-3251239605071440	16300.5	0.00477675962787847	174415	-1.08104e+16	1
Quantifying RNA-Protein Interactions Characterizes Recurrent Mutations in RNA Binding Proteins in Cancer GSE162366_12	GSE162366	2950818167078580	8886580164691840	0.0002764626061160236	5535.07	3.63648e+16	6203775223162330	0.0029954793540845296	1.2842e+08	1	9840251214075650	0.000002362921459830858					Intracranial aneurysm sequencing data GSE158558_1	GSE158558	7444400719213810	3430549480936420	0.06473829930950181	0	-1.84706e+16	-8960715926668750	0.2514720652886836	6.23e-322	1	-1.08078e+16	2,109E-317
Human intestinal DC and MNP GSE59386_1	GSE59386	2851833157193820	1.08933e+16	1.1083e+08	0.000037152533777451424	5713758325060170	4124639099829010	2.59963e+08	0.0002509559599619306	0.000047313348166655445	9838397424889190	0.15860416669594013					Obstructed defecation u2013 an enteric neuropathy? An exploratory study of patient samples GSE101968_1	GSE101968	4006303817642470	5405679148427450	0.444089	0.008982006614787652	-812148006369536	-2.61274e+16	20.1683	0.02666494175141063	18958.2	-1.07342e+16	1
Profiling human naive and primed pluripotent states GSE93241_4	GSE93241	3468471938833960	4364651101173570	33.9728	0.02543818415494359	7583725280828520	2.23468e+16	13682.1	0.06230384862734032	1.4503e+06	9818406740863210	1					Transcriptome sequencing of differentially expressed genes in acne inversa (AI) patients with NCSTN mutation and healthy individuals GSE115099_1	GSE115099	7444400719213810	2.9353e+16	0.10622992612845872	0	-1.61537e+16	-8744639424243810	0.3480395661108137	6.23e-322	1	-1036001244103980	2,109E-317
Functional role of CPPED1 in trophoblasts. GSE103035_1	GSE103035	3546189044470850	3.80026e+16	0.044729747358161154	8.88178	2.00719e+16	7756530289703330	0.19538794173999724	677.077	1	9763716053730340	379163					Rescuing over-activated microglia by acetaminophen treatment restores cognitive performance in the Dp(16) mouse model of Down syndrome. GSE137939_1	GSE137939	3.5651e+16	6208618357889620	81.7124	0.004024030859509198	-7468458818310360	-2.87628e+16	31711.8	0.013724611593956238	348830	-1.03447e+16	1
HNF1 regulates critical functions of the human epididymis epithelium. [RNA-Seq] GSE76377_1	GSE76377	2.96434e+16	7938758732829540	0.00071329761308081	187398	3.38446e+16	6372025943192130	0.006904914989210834	4.7059e+06	1	9756482789982360	8.00003e+08					RNA sequencing of lesional and nonlesional skin from patients with atopic dermatitis GSE140227_1	GSE140227	3.17466e+16	8720217675679150	0.00032650325230854094	499711	-3.59337e+16	-6571785164018020	0.0034933393085342388	1.45327e+07	1	-1.01652e+16	2.13327e+09
FRY Impacts Breast Cancer Malignancy by Inducing an Enrichment of Genes with Tumor-Suppressive Functions and Affecting EMT Potential of Breast Cancer Cells GSE112910_1	GSE112910	1	2.95511e+16	8042864156326650	0.0006427740272432203	228062	3412934965683120	6341834722941800	0.006293583308030521	5.66044e+06	1	9754769688624930	9.73595e+08				Dual modulation of neuron specific microRNAs and the REST complex promotes functional maturation of induced human adult neurons GSE132154_1	GSE132154	2972623150713620	1.04537e+16	2.13313e+06	0.00005768249937121439	-5987907386982340	-4022209914166210	5.42044e+07	0.00036469754784712957	0.00000910633815687234	-1001011730114850	0.24624658981571423
Biphasic activation of WNT signaling enhances the derivation of midbrain dopamine neurons for translational use [RNA-seq] GSE162883_2	GSE162883	2778659348836790	9641613633663990	6.5876e+07	0.00012992968309588626	5801634297544170	3.82668e+16	1.57109e+09	0.0007435252240433491	0.00002812247586470029	9628313036507170	0.5546698171363384					Radiation induces dynamic changes to the T cell repertoire in renal cell carcinoma patients GSE153262_1	GSE153262	7444400719213810	2.63686e+16	0.14317172220427188	0	-1.46408e+16	-8542628078613890	0.4169168363506389	6.23e-322	1	-1.00067e+16	2,109E-317
Bulk RNA Sequencing Analysis on the Effects of SIX2 Knock Down on Stem Cell Derived Beta cells. GSE147737_1	GSE147737	7444400719213810	1.99359e+16	0	0.27241054977562906	847529239039274	1.09753e+16	2.3e-322	0.409190934902238	2,109E-317	9572820796072690	1					ALS implicated protein TDP-43 sustains levels of STMN2 a mediator of motor neuron growth and repair GSE121569_3	GSE121569	3.1156e+16	7456157938370480	0.0011557442388721029	254847	-3.24961e+16	-6671346077524730	0.010343547496320769	799958	1	-9920959142339650	1.08794e+09
Macrophage expression and prognostic significance of the long pentraxin PTX3 in COVID-19 GSE160351_1	GSE160351	2916959898975600	7051964728277790	1.23995e+06	0.001731412690948675	6435078223472010	3132833081176240	3.62557e+07	0.0066769654721408256	5.29334e+08	9567911304648260	1					Capturing the biology of mild versus severe disease in a pluripotent stem cell-based model of Familial Dysautonomia GSE77513_2	GSE77513	7444400719213810	1855911392238330	0	0.3126208352706179	-8902286601727580	-1.00974e+16	2.3e-322	0.451939839407473	2,109E-317	-9912024632970980	1
Single cell atlas of the human midbrain reveals cell state specific to Parkinsonu2019s disease GSE157783_1	GSE157783	2772802751911790	8815253793797880	0.000296899485593638	3.05676e+07	3.61805e+16	5929079736451210	0.003200666424240507	5.95859e+08	1	9547132626288070	0.000013049304461665301					Genome-wide transcriptomic analysis of cardiomyocyte differentiation from human embryonic stem cells and iPS cells (RNA-seq) GSE85331_1	GSE85331	3016218297199900	8220798011715300	1.47893e+06	0.0005380004797634896	-6408242646120880	-3461133387515490	429493	0.002518337772050808	6.31355e+08	-9869376033636370	1
Transcriptional dissection of melanoma identifies a high-risk subtype underlying TP53 family genes and epigenome deregulation GSE98394_1	GSE98394	2.64347e+16	1.07655e+16	0.00004215261177464846	7.84752e+07	4.09548e+16	537099896071907	0.0005469589655500738	0.000001135629129743912	0.1799494996659743	9466476526524170	0.00033501059327445404					Propargite, an environmental chemical, interactsu00a0with GWAS identified diabetes genes to impact human pancreatic u03b2-cell death [PTPN2 knockout] GSE83781_1	GSE83781	3658631114191290	363370020615407	24.4249	0.05283650071996959	-7919736008654420	-1936253677039540	1053.23	0.11216261639659382	104270	-9855989685693960	1
Total RNA-seq of siRNA-mediated SRSF1 knockdown GSE130868_1	GSE130868	2.85429e+16	6637567265976620	1.53324e+06	0.002620421375157722	6402737912305260	3009093695716760	4.39482e+06	0.009585757369792901	6.54542e+07	941183160802203	1					Genome-wide RNA-sequencing of human islets 48 hour after transduction with adenoviruses expressing either GFP (control), or histone chaperone ASF1B. GSE86611_1	GSE86611	2.8211e+16	1.21885e+16	5.53179e+08	0.00001012161924895949	-5433727188697930	-4414738270341310	0.0000011866931081713925	0.0000839013448035108	0.0002361519285261071	-9848465459039250	0.043209192573808064
RNA-seq Transcriptome Analysis of AD169 and AD169-u0394UL26 infected MRC5 fibroblasts. GSE137065_1	GSE137065	2.84417e+16	6260242579768320	0.0038215643302732527	1.16325e+06	289253785154134	6444773823654570	0.028772942021052055	3.06538e+06	1	9337311675195910	4.96591e+08					Loss of 5-hydroxymethylcytosine is linked to gene body hypermethylation in kidney cancer GSE63183_1	GSE63183	3428186404039950	4645090637348170	0.019217317433642078	67.2795	-2341287592223300	-7494221489414410	0.1038262581284314	4286.81	1	-983550908163772	2.87216e+06
Circular RNAs are super abundant in cervical tumor and plasma detected by high throughput microarray GSE90741_1	GSE90741	2.56457e+16	1.05105e+16	0.00005436315728091223	1.33933e+09	4036146301735960	5273753911397630	0.0006948392767431566	0.0000017979937015554498	0.23207631843221432	9309900213133600	0.000571761997094633					Genes expression in glioma stem-like cells GSE150653_1	GSE150653	2.97802e+16	800074078965025	0.0006704282514837789	1.73882e+06	-3.40144e+16	-638349903181647	0.006534379464804229	4.39232e+06	1	-9784936206707290	7.42301e+08
RNA seq analysis of GD2-B7H3 gated CAR-T cells versus conventional B7H3 CAR-T cells GSE161942_1	GSE161942	7444400719213810	0.7250903325423478	0	0.9685616413234086	9265687819587650	0.039412184070625904	2.3e-322	0.9813403304809255	2,109E-317	9305100003658280	1					Three-dimensional disorganisation of the cancer genome occurs coincident with long range genetic and epigenetic alterations [RNA-seq] GSE73784_1	GSE73784	3597809507726640	3517960626605360	0.05931972212601244	39.968	-1.88582e+16	-7852946727068560	0.2369024018269247	3345.56	1	-9738761989064120	170624
Genomic-scale identification of host genes regulated by EBV during lytic cycle [RNA-Seq] GSE57732_1	GSE57732	2.51828e+16	1156110259892820	6.27593e+08	0.000018431706094723666	4.98283e+16	4.28324e+16	0.000011257125176442785	0.00014050884521138451	0.002679195791993383	9266071265808530	0.07868495331837533					Transcriptomic analysis to functionally map the intrinsically disordered domain of EWS/FLI [Experiment 1] GSE122535_4	GSE122535	3803617723733610	2.68567e+16	0.1363508619353666	0.222045	-1.48952e+16	-8169667712481400	0.40436202775405944	249.45	1	-965918653276712	947.908
u2018Nau00efveu2019 ESRRB+ iPSCs with the capacity for rapid neural differentiation GSE104583_1	GSE104583	2502240903606520	1.17048e+16	0.0000156398716129047	8.68306e+07	4319640093240290	4919639155653630	0.00022255537305163387	0.000009529041131510632	0.06676661191549016	923927924889393	0.0037067970001576356					RNA-Seq of Human iPSC-cardiomyocytes infected with SARS-CoV-2 GSE150392_1	GSE150392	3.38282e+16	4046048947790860	0.03498269503853968	5.81757	-2.10856e+16	-7513088346263310	0.1626809641824901	38805	1	-9621645559225510	2.48352e+06
A practical evaluation of alignment algorithms for RNA variant calling analysis GSE110114_1	GSE110114	3.10079e+16	3991612750741200	0.036939805474647924	924.594	2086427295163120	7142231379711950	0.16955858152816805	4643.64	1	922865867487508	3.94709e+06					Genome-wide R-loop analysis defines unique roles for DDX5, XRN2, and PRMT5 in DNA/RNA hybrid resolution GSE155865_3	GSE155865	2.66819e+16	1232528261077340	0.000008574949505568696	3.01265e+09	-4450488503897820	-5.12299e+16	0.00012754863916122916	0.000003695685688998795	0.036606459439272765	-9573477532187550	0.0012860986197715807
Global rewiring of cis-regulatory units upon lineage commitment of human embryonic stem cells GSE86821_1	GSE86821	2.66484e+16	7247891903705060	1.87684e+06	0.0014233442911206762	6008705514342150	3.1899e+16	4.82665e+07	0.00570540542609781	0.00000801224614588314	9198606588194250	1					Editing the Sickle Cell Disease Mutation in Primary Human Hematopoietic Stem Cells: Comparison of Endonucleases and Homologous Donor Templates GSE131387_1	GSE131387	7444400719213810	0.8374175670808319	0.8656536553327141	0	0.1691817788009676	-9714965271416580	0.9608620526821	6.23e-322	1	-9545783492615610	2,109E-317
Master regulators and cofactors of human neuronal cell fate specification identified by CRISPR gene activation screens [SingleFactor_RNAseq] GSE159340_2	GSE159340	3228542749326990	3.25028e+16	1227.91	0.07752676048253693	7.41485e+16	1.76522e+16	4722.46	0.15272807591137524	524193	9180073923825360	1					A comprehensive library of human transcription factors for cell fate engineering (Bulk RNA-Seq) GSE159778_3	GSE159778	2.60567e+16	1.30086e+16	0.0000026818512826043417	0.0000017999627111020544	-4694028582224270	-4774929513764130	0.00004329228748605615	0.0000181514515640391	0.011448823125437935	-9468958095988400	0.00768404081369467
Characterization of the platelet transcriptome by RNA sequencing in patients with acute myocardial infarction. GSE65705_1	GSE65705	2.42689e+16	1.19268e+16	0.000010464883354988075	0.0000027567445386456058	4407516065724280	4688392680492070	0.00015405030014635894	0.0000267466873533593	0.04467458704244409	9095908746216360	0.011768542435478091					Integrated analysis of MLL-AF9 AML patients and model leukemias highlights RET and other novel therapeutic targets [RNA-Seq_normal] GSE71689_1	GSE71689	3.16124e+16	4378010347277290	0.025100609086435632	743.405	-2239849553766150	-7172188888897710	0.12711091362988577	391186	1	-9412038442663860	3.1736e+07
Analysis of transcriptional regulation by Myt1 and Myt1l GSE103790_1	GSE103790	2425114515386010	1.04438e+16	5.0852e+08	0.00005775018560427725	5023380357853860	4021933710180810	0.000009317047921821834	0.00036469754784712957	0.0021708721657844876	9045314068034680	0.24653554234465958					An integrated multi-omics approach identifies the landscape of interferon-a-mediated responses of human pancreatic beta cells GSE133221_1	GSE133221	2.86039e+16	6386306853899140	0.0033689312997673415	1.12196e+06	-2931914455528860	-6450255410441750	0.026007174898203943	2.97494e+07	1	-938216986597062	4.78965e+08
Mycobacterium tuberculosis cording in lymphatic endothelial cells (hLEC) GSE110564_1	GSE110564	1	3.01929e+16	3.68641e+16	0.05012337980179349	1539.44	1.95891e+16	7071820609895210	0.21185812710282811	70665	1	9030728970498960	6.57185e+06				The Estrogen Receptor variants u03b22 and u03b25 Induce Stem Cell Characteristics and Chemotherapy Resistance in Prostate Cancer through activation of Hypoxic Signaling GSE118449_1	GSE118449	2.86239e+16	6187286123338250	0.004110794481296365	90128.8	-2.86954e+16	-6483378642229410	0.03062649500986768	2.4507e+07	1	-9352920912186150	3.8476e+08
Transcriptomic profiling of MLL-r AML PDX cells treated with CDKI-73 and/or JQ1 GSE129449_3	GSE129449	2361201248316440	1.18021e+16	0.000006830491729559185	0.00000814669208915042	4499098854930900	4461480483255260	0.00010340201841662468	0.0000695564570571663	0.02915936919348816	8960579338186160	0.034778228528583144					Loss of endometrial plasticity in recurrent pregnancy loss (RNA-Seq) GSE65099_1	GSE65099	3084308530547870	4476395209346240	0.022748682920530783	17703.6	-2277628009226560	-7052401345075500	0.11843186266798282	77914.2	1	-9330029354302070	7.55767e+06
Recurrent alterations of TNFAIP3 (A20) in T-cell large granular lymphocytic leukemia GSE69735_1	GSE69735	2.29807e+16	1.13937e+16	0.00001598953232662126	0.000006542720894398002	4314756861629660	4508243942629630	0.00022677512791477127	0.00005794787447756239	0.06825931350234615	8823000804259290	0.02793087549818507					Generation of nephronal cells from human pluripotent stem cells via renal-vesicle formation GSE75711_1	GSE75711	2749506138312050	7035400836183650	650807	0.0017603299334185696	-6178242437260260	-3127967641741100	1.73644e+08	0.006782354229028767	0.0000027782968246015116	-930621007900137	1

## Sheet: E
List of the transcriptional signatures linked to the transcriptome of SYT13+/- MNs
Mimickers																	Reversers
Name	GSE	log p-val (Fisher)	log p-val (avg)	p-value (up)	p-value (down)	z-score (up)	z-score (down)	FDR (up)	FDR (down)	p-value Bonferroni (up)	z-score (sum)	p-value Bonferroni (down)					Name	GSE	log p-val (Fisher)	log p-val (avg)	p-value (up)	p-value (down)	z-score (up)	z-score (down)	FDR (up)	FDR (down)	p-value Bonferroni (up)	z-score (sum)	p-value Bonferroni (down)
Transcriptome of iPSC-derived neuronal cells reveals a module of co-expressed genes consistently associated with autism spectrum disorder GSE142670_1	GSE142670	7444400719213810	1.13111e+16	0.000024472651032114712	0	4219753762865040	999759976538375	0.00018106368675233571	1,507E-318	0.1044737472560977	1.42174e+16	2,109E-317					iPSC derived motor neuron cultures from C9ORF72 carriers GSE52202_1	GSE52202	7444400719213810	2106895439243130	0	1.41547e+07	-9628187315122960	-6054308256468440	4.8e-322	8.88621e+07	2,109E-317	-1.56825e+16	0.000006042623263757818
mRNAseq of Huntington's disease and control patient iPSC-derived neural cells GSE95343_1	GSE95343	4.89885e+16	1.83742e+16	25.3131	2.09514e+08	7621832126524710	5604419655035910	16624.9	8.89898e+08	1.08062e+06	1.32263e+16	0.00008944150268153095					Guided self-organization recapitulates tissue architecture in a bioengineered brain organoid model GSE80538_1	GSE80538	3908712010027430	6444664092818310	33.3067	0.003177956457275144	-7877566901424750	-2.94999e+16	258.52	0.022387287320309552	14218.6	-1.08276e+16	1
Capturing the biology of mild versus severe disease in a pluripotent stem cell-based model of Familial Dysautonomia GSE77513_1	GSE77513	7444400719213810	3.08471e+16	0	0.09148668811832228	9554190401015710	1.68761e+16	4.8e-322	0.26159187647496174	2,109E-317	1.12418e+16	1					Examining serotonergic neuron differentiation from human iPSCs GSE117910_1	GSE117910	2.59415e+16	1229079803610020	0.000008554438425179	6.33207e+08	-4451002867903080	-4981104047188750	0.00007231464878631516	0.00001743974872547634	0.036518897637089154	-9432106915091830	0.0027031610524488325
RNA Expression in fusiform gyrus of AD and Control subjects GSE125583_1	GSE125583	2	3417294377015630	774975167071812	1673.11	0.0008616990380148071	7060261436798750	3332211828562560	68677.8	0.007945125687441061	7.14249e+07	1.03925e+16	1				Mechanosensitive ion channel regulates tissue stiffening to promote glioma aggression GSE113261_1	GSE113261	3.19595e+16	2.28577e+16	64.837	0.2033909902431119	-7499003847939710	-1.27195e+16	39541.3	0.4268793659787687	2.76789e+06	-8770953921058620	1
Rapid Generation of Regionally Specified CNS Neurons by Sequential Patterning and Conversion of Human Induced Pluripotent Stem Cells GSE149864_1	GSE149864	2.57717e+16	1.2292e+16	7.62949e+07	0.000008414058005223879	4.94491e+16	4454555209920520	0.000008826642167069013	0.00016807301710558914	0.003257030959648466	9399460734219220	0.03591961362430074					Induction of human SST and PV neurons by expressing a single transcription factor LHX6 GSE114553_1	GSE114553	7444400719213810	1.07285e+16	0	0.6840623990872503	-8347823739435870	-0.4069260317316414	4.8e-322	0.8401215137236684	2,109E-317	-8754749771167510	1
Novel mutations segregating with Complete Androgen Insensitivity Syndrome and their molecular characteristics. GSE125222_1	GSE125222	2389863963473100	6759536739548640	0.0023195146349550555	1.80117e+08	3.04596e+16	5630559453282800	0.009067772872365504	8.18001e+08	1	8676520794016920	0.00007689209952621567					The chromatin modifier CHD8 targets autism risk genes during human neurodevelopmentu00a0 GSE57369_1	GSE57369	7444400719213810	217527146338901	0	0.227154634803995	-9932923424442620	1.20772e+16	4.8e-322	0.45608230554433743	2,109E-317	-8725202197564430	1
Transcriptomic analysis to functionally map the intrinsically disordered domain of EWS/FLI [Experiment 1] GSE122535_4	GSE122535	3.36359e+16	1.2298e+16	4.21885	0.584705002779061	7847232265915840	0.5465250639444336	3052.59	0.7812537267179378	180103	8393757329860280	1					Next Generation Sequencing Facilitates Quantitative Analysis of Retinoblastoma Transcriptomes GSE111168_1	GSE111168	2192063581786360	9559695207903870	0.0000021748600735893575	0.00013885371509569921	-4736702343732650	-3.81029e+16	0.000022589969961442742	0.0017747500291722753	0.009284477654152967	-8546988408627050	0.59276650974354
UTX Regulates Human Neural Differentiation and Dendritic Morphology by Resolving Bivalent Promoters GSE152448_1	GSE152448	2.99872e+16	1.45782e+16	203.615	0.46548634315263815	7.34746e+16	0.7298424526469035	103480	0.6881091207302334	869232	807730310005648	1					Quantifying RNA-Protein Interactions Characterizes Recurrent Mutations in RNA Binding Proteins in Cancer GSE162366_3	GSE162366	2.24925e+16	5180216642770610	1.51479e+07	0.011253559411182446	-5660359000813560	-2.53473e+16	2.60752e+09	0.059237293620638544	0.00006466658435466677	-8195085459132230	1
Evaluation of the interplay between the ADAR editome and immunotherapy in melanoma GSE162095_1	GSE162095	3.08218e+16	1.17173e+16	66.3913	0.619661314781039	7495874401362820	0.4963303965232	39.919	0.8020854157568357	2.83425e+06	7992204797886020	1					A comprehensive library of human transcription factors for cell fate engineering (Bulk RNA-Seq) GSE159778_1	GSE159778	1.96433e+16	8042278684892070	0.0006385392924987965	0.000004611398956910762	-3.41474e+16	-4581944376252290	0.003069734504141174	0.00009892493541232181	1	-7996680501465770	0.01968606214705204
Age-dependent gene expression changes in human islets GSE57973_6	GSE57973	7444400719213810	2.08055e+16	0	0.24972239156950882	9119447282624760	-1.15102e+16	4.8e-322	0.48049810811540566	2,109E-317	7.96842e+16	1					Quantifying RNA-Protein Interactions Characterizes Recurrent Mutations in RNA Binding Proteins in Cancer GSE162366_4	GSE162366	2206438595494880	4459234684378200	1.13019e+08	0.023142419761464916	-5710430146043810	-227107414629016	1.99371e+08	0.10143222788674922	0.00004824766736999386	-7981504292333970	1
Heterozygous mutations in SMARCA2 lead to impaired neurogenesis due to global retargeting of SMARCA4 GSE122631_1	GSE122631	3.02059e+16	0.9027389368335759	93.9249	0.8109152294595741	7450322456940090	0.23924561107316947	5275.86	0.9100413024613357	400965	7689568068013260	1					Quantifying RNA-Protein Interactions Characterizes Recurrent Mutations in RNA Binding Proteins in Cancer GSE162366_12	GSE162366	2081852125433870	5.3872e+16	9.93658e+06	0.009149436896159102	-5328267729083760	-2606421956800400	0.0000013999749279671273	0.05079186750286503	0.0004241924031740396	-7934689685884160	1
Age-dependent gene expression changes in human islets GSE57973_4	GSE57973	2.86535e+16	0.8867749871082482	4365.4	0.823964521403453	7244718816661550	0.22244890123257494	211771	0.9157766468880608	1.86359e+07	7467167717894130	1					A comprehensive library of human transcription factors for cell fate engineering (Bulk RNA-Seq) GSE159778_4	GSE159778	229731267090325	3444548821812970	1.65126e+07	0.0638383183949105	-602944373048105	-1.85331e+16	3.48972e+07	0.2033774486775171	0.0000070492441817116	-7882750213862390	1
Transcriptomic analysis to functionally map the intrinsically disordered domain of EWS/FLI [Experiment 1] GSE122535_3	GSE122535	228402229057164	2.15136e+16	517501	0.23265152564639613	6214351030778230	1.19356e+16	1.25523e+07	0.46130485972339297	0.0000022092124223327403	7407907770769890	1					Quantifying RNA-Protein Interactions Characterizes Recurrent Mutations in RNA Binding Proteins in Cancer GSE162366_5	GSE162366	227606417439724	3.26841e+16	1.71238e+07	0.07613404495941412	-6023564770138520	-1.77357e+16	3.60106e+08	0.22872360164091404	0.000007310147442707304	-7797135747302180	1
Deconstructing Stepwise Fate Conversion of Human Fibroblasts to Neurons by MicroRNAs GSE154178_1	GSE154178	1832401194137450	4839615147171470	0.015819499088952194	6.9629e+08	2.41305e+16	4.96269e+16	0.043235237907001865	0.000018932872146337623	1	737574478389662	0.002972460926975007					SEQC Project GSE47792_1	GSE47792	2745727122864880	1353533748676940	0.516651574855093	23028.2	-0.6485153141113975	-7015708144233550	0.6404139294588828	2.97902e+06	1	-7664223458344940	9.83076e+06
Synapse alterations precede neuronal damage and storage pathology in a human cerebral organoid model of CLN3-Juvenile Neuronal Ceroid Lipofuscinosis GSE137420_1	GSE137420	2.09344e+16	2801596762029280	6.66781e+06	0.12142607514645376	5799604376137390	1.54882e+16	1.22167e+09	0.31009266426910687	0.000028464878395695337	7348419999281980	1					Proteomics and transcriptomics of peripheral nerve tissue and cells unravel new aspects of the human Schwann cell repair phenotype GSE90711_1	GSE90711	2.04737e+16	3.26897e+16	1.68675e+08	0.07609091354480801	-5641872270076590	-1.77383e+16	2.85744e+08	0.22872360164091404	0.00007200737578072491	-7415703863374320	1
A peninsular structure coordinates asynchronous differentiation with morphogenesis to generate pancreatic islets [bulk vs buds] GSE121679_1	GSE121679	2050942495460010	2.80251e+16	0.12131540778535976	1.02083e+08	1549276020198440	5727730178869540	0.2208509491836677	5.06736e+08	1	7277006199067980	0.00004357928571074865					Enriched retinal ganglion cells derived from human embryonic stem cells (RNA-seq) GSE84639_1	GSE84639	2316244377137400	1.93659e+16	302480	0.28839061411410016	-6298176206818650	-1.06166e+16	7.5514e+06	0.5281593872385644	0.0000012912891909078184	-7359835121359190	1
OMICS assisted N-terminal proteoform and protein expression profiling upon methionine aminopeptidase 1 (MetAP1) deletion GSE103405_1	GSE103405	3.58524e+16	1.6005e+16	0.666134	0.4035922831964298	8063084093866310	-0.8352225864567467	55.7593	0.6367093336901548	2843.73	7227861507409560	1					Next Generation Sequencing Facilitates Quantitative Analysis of mesoderm posterior bHLH transcription factor 1(MESP1)+ and MESP1- cells' Transcriptomes GSE72862_1	GSE72862	7444400719213810	2654862643705890	0	0.1406169906327457	-8790345482225600	1.4735e+16	4.8e-322	0.34302510457782365	2,109E-317	-7316847921826260	1
Heterozygous mutations in SMARCA2 lead to impaired neurogenesis due to global retargeting of SMARCA4 GSE122631_2	GSE122631	2.59687e+16	0.8561566437464108	620.459	0.8495831486065915	6875734069312820	0.18965036076028913	2.26388e+06	0.9297283930790922	2.64874e+07	7065384430073110	1					Patient-derived xenograft models of non-small cell lung cancer for evaluating targeted drug sensitivity and resistance GSE130160_1	GSE130160	7444400719213810	1.00647e+16	0	0.00008511501456154313	-1.11723e+16	3929622192683510	4.8e-322	0.0011608817800742098	2,109E-317	-7242712049685990	0.36335599716322764
Transcriptome profiling of human keratoconus corneas through RNA sequencing identifies collagen synthesis disruption and downregulation of core elements of TGF-u03b2, Hippo, and Wnt pathways GSE77938_1	GSE77938	2.30578e+16	1.21716e+16	1.63564e+06	0.5921412760050588	6392859462675380	0.535735555994075	4.33699e+06	0.7852141166610307	6.98256e+08	6928595018669450	1					Oncogenic MYC induces a dependency on the spliceosome in human cancer GSE66182_3	GSE66182	1642639123863650	6201375411767480	0.00001820779467642808	0.004035074709789255	-4285962054341620	-2875416899577270	0.00013855450173559978	0.026999582971928417	0.07772907547367147	-7161378953918900	1
HNF4u03b1 nuclear localization correlates with the clinical progression of terminal hepatic failure in humans GSE134422_2	GSE134422	3801594373112270	2.66544e+16	0.222045	0.13913781781228796	8183432810946290	-1479009591634840	193.451	0.3410352601400974	947.908	6704423219311440	1					H3.3K27M cooperates with p53 loss and Pdgfra gain in mouse embryonic neural progenitor cells to induce invasive high-grade gliomas GSE95169_1	GSE95169	1.58356e+16	5567325225905260	0.007623974177752624	0.000017398322217143658	-2.66829e+16	-4296061507987900	0.024002024900314122	0.0003120732669957406	1	-6964349637873860	0.07427343754498628
Genome-wide maps of transcriptomic and epigenomic state in melanoma cell lines GSE134459_2	GSE134459	2.8009e+16	1118652829579610	10487.2	0.653439290642005	7124910004102820	-0.44898947576999604	45221.9	0.8224390336320354	447697	6675920528332830	1					Strong correlation between air-liquid interface cultures and in vivo transcriptomics of nasal brush biopsy GSE145096_1	GSE145096	2.46121e+16	0.9403121531536216	0.7810118373280919	26207.7	-0.27800083728577785	-6667238311373050	0.8529392513567726	2.48624e+06	1	-6945239148658830	1.11881e+09
Controlling for gene expression changes in transcription factor protein networks. GSE57027_2	GSE57027	7444400719213810	1.84392e+16	0	1.96322e+08	1.22693e+16	-5615678272027590	4.8e-322	8.55203e+08	2,109E-317	6653601982281190	0.0000838098981954527					mRNA sequencing of clinical-grade neural stem cells derived from human ES cells GSE135538_1	GSE135538	2541864709716360	0.7141370512307398	9331.2	0.9792288834416205	-6817304402235020	0.026035551793256676	3.13661e+06	0.9909390392207172	3.98349e+07	-679126885044177	1
Longitudinal measures of RNA expression and disease activity in FSHD muscle biopsies GSE140261_1	GSE140261	7444400719213810	9540435300590760	0	0.00014377109804741828	1.04171e+16	-3.80167e+16	4.8e-322	0.0018235431316119346	2,109E-317	6615425099560310	0.6137588175644286					Human iPSC-derived astrocytes from ALS patients with mutated C9ORF72 show increased oxidative stress and neurotoxicity GSE142730_1	GSE142730	1.47362e+16	6348194224995330	0.00011775232785771195	0.0033820561085646794	-3.85085e+16	-2.93071e+16	0.0007160750535962568	0.023553013911032	0.5026846876245723	-678155561379082	1
HNF4u03b1 nuclear localization correlates with the clinical progression of terminal hepatic failure in humans GSE134422_1	GSE134422	3413143879046080	2542132697597130	9.54792	0.15739676167966565	774651007800659	-1.41388e+16	668.198	0.36980009664859254	40760.1	6.33263e+16	1					RNA seq with AML cells (NB4) upon FTO knockdown GSE103494_1	GSE103494	3516979375669620	2121872641133080	2.22045	0.23961412535573623	-7.93194e+16	1.17595e+16	1755.39	0.4685811732220055	9479.08	-6.75599e+16	1
Arsenic-induced polyadenylation of canonical histone H3.1 mRNA displaces histone variant H3.3 from critical gene regulatory regions GSE135637_4	GSE135637	1.45015e+16	3.47605e+16	0.000008142492074592056	0.061850265911472135	4.46159e+16	1.86737e+16	0.00006956926599195911	0.1991242723801467	0.03476029866643349	6328957719273000	1					Differential gene expressions in the heart of hypertrophic cardiomyopathy patients GSE89714_1	GSE89714	2.04635e+16	1.30118e+16	2.38167e+06	0.5444210135245777	-5969944252592620	-0.606141004612176	4.70711e+08	0.7523499257557853	0.00001016736617431846	-6576085257204800	1
Rescuing over-activated microglia by acetaminophen treatment restores cognitive performance in the Dp(16) mouse model of Down syndrome. GSE137939_1	GSE137939	1.32096e+16	5346727350612060	0.00019642756074289558	0.00933100341433346	3.72364e+16	2599685029734770	0.0011150920968236984	0.051531764004902385	0.8385492568114212	6323326526959810	1					Gene Regulatory Network Analysis and Engineering Directs Development and Vascularization of Multilineage Human Liver Organoids GSE159491_4	GSE159491	1.38297e+16	6.39818e+16	0.00032855940954501506	0.00300062457196848	-35917348240975	-2967688041843560	0.0017273646789995928	0.021243227691100233	1	-6559422865941060	1
Laminin-guided highly efficient endothelial commitment from human pluripotent stem cells [Bulk RNA-Seq] GSE85782_5	GSE85782	1.30936e+16	5617637218874660	0.006971174029651195	0.00029525690683329664	2.69822e+16	3619488993144210	0.022250126939475666	0.0032485869465756273	1	6317711829264080	1					Patient-derived xenograft culture-transplant system for investigation of human breast cancer metastasis GSE153887_1	GSE153887	7444400719213810	4207906709984830	0.029754957285550887	0	2173335659143460	-8696760393803550	0.07258509294400957	1,507E-318	1	-6.52342e+16	2,109E-317
Transcriptomic analysis to functionally map the intrinsically disordered domain of EWS/FLI [Experiment 1] GSE122535_1	GSE122535	1.78128e+16	1.53539e+16	4.26356e+08	0.43074292341954434	5480000896019520	0.7879207581236528	6.58083e+08	0.662884477317244	0.00018201128324646376	6267921654143180	1					In vivo developmental trajectories of human podocyte development inform in vitro differentiation of pluripotent stem-cell derived podocytes GSE124392_2	GSE124392	7444400719213810	1.03301e+16	0	0.00006527160277713939	-1.04177e+16	3993004036488510	4.8e-322	0.0009246945650669575	2,109E-317	-6424703656879670	0.27864447225560807
Transcriptome analysis of eosinophilic and noneosinophilic chronic rhinosinusitis with nasal polyps reveals distinct lncRNA expression profiles GSE72713_1	GSE72713	7444400719213810	5034608046523240	0.013017497487153085	0	-2483290845501900	8742433371298730	0.03719658418517839	1,507E-318	1	6259142525796820	2,109E-317					RNA sequencing for PDX1, NGN3 and MAFA transduced iPSCs cell GSE133731_1	GSE133731	1520158322560470	3.20994e+16	0.08071514492412946	0.0000030979988916435275	-1.74655e+16	-4664442413491080	0.16024710558577396	0.00006960714351803273	1	-6410993546816150	0.013225357268426219
mRNA-Seq expression and MS3 proteomics profiling of human post-mortem BA9 brain tissue for Parkinson Disease and neurologically normal individuals GSE68719_1	GSE68719	1.72306e+16	1.59304e+16	8.08446e+07	0.40661391226710886	5365631121600820	0.8298669249016775	0.00000116203922582697	0.6391303198870819	0.00034512565007061013	6195498046502500	1					Regeneration of functional human respiratory epithelium by transplantation of expandable Sox9+ Basal Cell GSE86247_1	GSE86247	3037804367099860	1.76332e+16	0.3429501093712124	1869.62	0.9483522898122856	-7358796253925570	0.4859556423637675	30697.6	1	-6410443964113280	798139
Gene expression profile of CRC-derived HILEC GSE93904_1	GSE93904	2460321533955960	1.11535e+16	31500.6	0.6556027880024233	6.64017e+16	-0.44599239022822973	974464	0.8236223236490355	1.34476e+09	6194173337876520	1					Transcriptomic analysis to functionally map the intrinsically disordered domain of EWS/FLI [Experiment 1] GSE122535_2	GSE122535	1.6414e+16	2.27166e+16	3.60615e+08	0.20628115095450594	-508898004561818	-1.26386e+16	0.000004541190731645807	0.4312508488857913	0.0015394636580279286	-6352837987774310	1
Compared performance of Affymetrix HTA arrays and Illumina RNAseq for the analysis of tumours [RNA-seq] GSE84776_1	GSE84776	3389592574124800	2.83588e+16	0.1173338729239286	162.093	-1.56606e+16	7679419252861040	0.2147934406141729	31453.3	1	6113356201344390	69197.3					CUREfast: Accelerating research with families GSE100427_1	GSE100427	2.29964e+16	0.7775030227009107	112053	0.91910414180039	-6450449278275670	0.10156210744576703	3.10619e+07	0.9633330668661588	4.78353e+08	-6348887170829900	1
MYCN knock-down leads to DNA-repair deficiency in human neuroblastoma (RNA-Seq) GSE120858_1	GSE120858	2986671380111300	2139849539065440	4543.03	0.23534509362203848	7239319771449030	-1186702535665710	217706	0.46445328834908295	1.93942e+07	6052617235783310	1					Characterizing gene expression in lung tissue of COPD subjects using RNA-seq GSE57148_2	GSE57148	1.65745e+16	2.18318e+16	0.22536493709704764	2.81112e+09	-1212385597168610	-5136027308084660	0.3569880951641174	0.000008451175225815165	1	-6348412905253270	0.0012000668820657534
RNA-seq of Paraquat-treated cells GSE150524_1	GSE150524	3.43276e+16	307145666725712	133.227	0.09270716781449906	7.70352e+16	-1.68129e+16	902.77	0.26455006644391477	56874.5	6022230876853200	1					In vivo developmental trajectories of human podocyte development inform in vitro differentiation of pluripotent stem-cell derived podocytes GSE124392_3	GSE124392	7444400719213810	6017434010661250	0	0.0048718242139729195	-911002894819847	2815397003901730	4.8e-322	0.031655734504490704	2,109E-317	-6294631944296730	1
Transcriptome profiling of WM3248 melanoma cells following PGC1-alpha knockdown GSE145101_1	GSE145101	2261894528547770	1.00906e+16	2.06023e+06	0.7291221345893653	6357475720069580	-0.3462936881410391	5.36289e+06	0.8678818714431434	8.79514e+08	6011182031928540	1					Structural interaction between DISC1 and ATF4 underlying transcriptional and synaptic dysregulation in an iPSC model of mental disorders GSE149733_1	GSE149733	1	1.47908e+16	2904891996840130	0.0000034434457127918705	0.10950596448068506	-4642648976484050	-1600417617689780	0.00003318300168828103	0.29128844925895386	0.014700069747908495	-6243066594173840	1
EBV LMP1 manipulates the content and functions of extracellular vesicles to enhance metastatic potential of recipient cells [RNA-seq] GSE155201_2	GSE155201	1173961568135120	5813838295983920	0.002014245937508541	0.003957648262767233	3.08814e+16	2881528347921130	0.008089196526080866	0.026629726592548503	1	5969672228936090	1					CRISPR repair in a preclinical model of Noonan syndrome associated cardiomyopathy I GSE145348_1	GSE145348	2697646355820080	1.47962e+16	4225.06	0.4554464981292279	-6930324415350590	0.746365515546728	1.58218e+06	0.6825564996923609	1.80368e+08	-6183958899803860	1
The Histone Methyltransferases MLL1 and DOT1L Cooperate with Meningioma-1 to Induce AML [Human RNA-seq] GSE76747_1	GSE76747	2807980876809500	1.96736e+16	2282.84	0.2796523122099961	7016929099852280	-1081100878141910	90235.6	0.5168120003569148	9745.45	5935828221710370	1					Biphasic activation of WNT signaling enhances the derivation of midbrain dopamine neurons for translational use [RNA-seq] GSE162883_2	GSE162883	1.29765e+16	3.85042e+16	0.00005446512810136639	0.04248727369073846	-4035706310509110	-2.02871e+16	0.0003610429066222564	0.1560913695230314	0.23251163186473311	-6.06442e+16	1
Select correlative genes involved in pathogenesis of idiopathic interstitial pneumonia by high-throughput sequencing analysis GSE73189_1	GSE73189	1.27564e+16	3.44676e+16	0.000045304509906918256	0.06365187700168562	4078738700499330	185460956405168	0.0003126086516131905	0.20300617745587302	0.19340495279263403	5933348264551010	1					RNA-Seq of LRRK2 G2019S Parkinsonu2019s iPSC-derived astrocytes GSE120306_1	GSE120306	1.18744e+16	5444726211390880	0.007737720336888243	0.0009003243528937777	-2.66331e+16	-3319988931874840	0.02425281065945368	0.008212574065178498	1	-5983297942287030	1
Oncogenic KRAS recruits an expansive transcriptional network through mutant p53 GSE158221_1	GSE158221	1.17262e+16	5305248026194150	0.0008940129135119879	0.009036920106356483	3.32195e+16	2.61066e+16	0.004051529859641907	0.05034598771342581	1	5932609502391990	1					RNA-seq Transcriptome Analysis of AD169 and AD169-u0394UL26 infected MRC5 fibroblasts. GSE137065_1	GSE137065	1.39537e+16	2.12444e+16	0.0000036441581003909818	0.23899500239144622	-4630931048726490	-1.1775e+16	0.00003472524761287746	0.468216298251135	0.015556910930569101	-5808433834859650	1
Laminin-guided highly efficient endothelial commitment from human pluripotent stem cells [Bulk RNA-Seq] GSE85782_3	GSE85782	1.38707e+16	2513580181180750	0.000005843159963214717	0.16194976571005082	4532188510728490	1.39854e+16	0.000051967603922840894	0.37574105968272115	0.024944449882963626	5930732870970270	1					Non-coding regions are the main source of tumor-specific antigens [human] GSE113972_1	GSE113972	2832827865485360	2.26822e+16	2405.63	0.2069930870942558	-7009600395887870	1.26188e+16	93972.2	0.4319323420760224	1.02696e+08	-574772313635064	1
Laminin-guided highly efficient endothelial commitment from human pluripotent stem cells [Bulk RNA-Seq] GSE85782_2	GSE85782	1.21712e+16	4072610770325370	0.00015267446544497965	0.03391304857154909	3.78676e+16	2121102591941510	0.0009002310676583123	0.13289375021226266	0.6517672929846181	5907862926993740	1					Distinct Pathological Signatures in Human Cellular Models of Myotonic Dystrophy Subtypes GSE125638_1	GSE125638	1.7036e+16	0.9633600444687486	5.23235e+07	0.7632169633638568	-5443647324921840	-0.3012592201743249	7.88278e+08	0.8873030191756353	0.00022336887352891743	-5744906545096160	1
Postmortem Cortex Samples Identify Distinct Molecular Subtypes of ALS: Retrotransposon Activation, Oxidative Stress, and Activated Glia [motor cortex] GSE122649_1	GSE122649	1227411075746820	3.90699e+16	0.04008534694609445	0.00011652947260687441	2052866963280980	3853405004275720	0.09200233661982644	0.001530659441719221	1	5906271967556700	0.49746431855874684					Transcriptome deviation in early neuronal stage of MBD5-Associated Neurodevelopmental Disorder (MAND) GSE141835_1	GSE141835	1.40308e+16	1.92858e+16	0.0000027735110263993334	0.2907047808176446	-4687151106559900	-1056576899926240	0.00002785910252164413	0.5303824397835369	0.011840118571698754	-5743728006486140	1
Laminin-guided highly efficient endothelial commitment from human pluripotent stem cells [Bulk RNA-Seq] GSE85782_1	GSE85782	1.3433e+16	2.64612e+16	0.1418409381216874	0.000010335497642399716	1.46897e+16	4410211374709080	0.2498015531524272	0.00020147141294705198	1	5.87918e+16	0.04412223943540439					Treatment of melanoma cell lines with CCG-222740 GSE134320_1	GSE134320	1586842858726400	1.21772e+16	2.16894e+09	0.5918080540403903	-5184593137039280	-0.5362176958420982	0.0000029117037891187977	0.7852141166610307	0.0009259218049397777	-5720810832881380	1
Arsenic-induced polyadenylation of canonical histone H3.1 mRNA displaces histone variant H3.3 from critical gene regulatory regions GSE135637_3	GSE135637	1.28041e+16	3123546111482080	0.000031253128034203215	0.08797046584395218	4164273574190380	1.7062e+16	0.00022499089979428923	0.25443490426004867	0.13341960357801352	5870475280697820	1					Quantifying RNA-Protein Interactions Characterizes Recurrent Mutations in RNA Binding Proteins in Cancer GSE162366_6	GSE162366	1.33787e+16	2.17235e+16	0.0000067937998786682385	0.2278121427930042	-4500244159887700	-1.20601e+16	0.000059431827217284235	0.45680133282448804	0.02900273168203471	-5706258351087750	1
Analyzing the interactions of mRNAs, miRNAs, lncRNAs and circRNAs to predict competing endogenous RNA networks in glioblastoma GSE86202_1	GSE86202	1.89353e+16	0.7061301088306688	0.987100980342132	605512	0.016167140941956582	5815753278150550	0.9913127006774485	3.19127e+08	1	5831920419092500	0.000025849317540460603					RNA-seq of healthy CD34+ HSPCs after co-culture with myelodyplastic syndrome patient-derived mesenchymal stromal cells GSE119916_1	GSE119916	1647473222290960	1.01518e+16	9.65992e+07	0.7246713708403971	-5333396822035660	-0.35222270519105503	0.0000013700400398129038	0.8655472096993093	0.00041238205198368405	-5685619527226710	1
Analysis of human ES cell differentiation establishes that the dominant isoforms of the lncRNAs RMST and FIRRE are circular GSE89957_2	GSE89957	7444400719213810	6124368895937930	0.004377744176870868	0	-2.84959e+16	8635997742145920	0.015132461450252417	1,507E-318	1	5786411673669660	2,109E-317					Gene expression profiles in solid and cystic central nervous system hemangioblastomas GSE148216_1	GSE148216	1.10282e+16	4406534034580290	0.0006848384862958579	0.023709923217042794	-3395619505868380	-2261796211917380	0.0032448118734706073	0.1030976157815361	1	-5.65742e+16	1
Arsenic-induced polyadenylation of canonical histone H3.1 mRNA displaces histone variant H3.3 from critical gene regulatory regions GSE135637_5	GSE135637	1.12775e+16	4510544882103110	0.0005914886293343358	0.02139344925886766	3.43553e+16	2300966816867600	0.0028596432147545633	0.0969518417049958	1	5736499264381180	1					Quantifying RNA-Protein Interactions Characterizes Recurrent Mutations in RNA Binding Proteins in Cancer GSE162366_9	GSE162366	1.37702e+16	1.81054e+16	0.0000031985712121151977	0.3271272519258057	-465786628539788	-0.9799166640905416	0.00003129654523856737	0.5656520938456994	0.013654700504519779	-5637782949488420	1
mRNA changes induced by Unfolded protein response GSE129813_1	GSE129813	3.0326e+16	2.73975e+16	522.915	0.12917276179322146	7220183155640180	-1.51737e+16	242644	0.32310297948256184	2.23232e+07	5702810869070720	1					The epigenetic reader protein SPIN1 controls proliferation and survival of liposarcoma by modulating the RET signaling pathway [RNA-Seq] GSE57501_1	GSE57501	2.28572e+16	1.594e+16	291394	0.4062235053114178	-6303965183074310	0.830557557656954	7.31743e+06	0.6391303198870819	0.0000012439629673011154	-5473407625417350	1
APOBEC mutation drives early-onset squamous cell carcinomas in recessive dystrophic epidermolysis bullosa GSE111582_1	GSE111582	2098535154432550	1066384438524390	0.6885018597964732	1.11756e+06	-0.400889105262023	6.09225e+16	0.7822641572389654	7.22861e+07	1	5691364860326520	0.000004770881840254759					High- and low-protein diet: effects on human hepatic fat content, autophagy, mitochondrial function and fat metabolism GSE135448_1	GSE135448	1.06246e+16	3684614019118790	0.0004888845631809691	0.04972484268236732	-3486823377032590	-1.96232e+16	0.0024313514781840817	0.17273781238908786	1	-5449145589294010	1
Identification of the O-GlcNAc-regulated alternative splicing events by performing RNA sequencing on HeLa cells with altered O-GlcNAc level. GSE131067_1	GSE131067	1664007663339800	0.9507749477788485	7.67702e+07	0.7728827941395715	5374959471940240	0.28860630686538985	0.0000011185397822937483	0.8905362073365265	0.0003277321562120683	5663565778805630	1					Transcriptome analysis of small molecule-mediated astrocyte-to-neuron reprogramming GSE122701_1	GSE122701	1156920658187520	2.60209e+16	0.14817327968586858	0.00006379513014875826	-1446014281392920	-3998424852077100	0.2589486656122899	0.0009169744464816466	1	-5444439133470020	0.272341410605049
Proteomics identifies a marker signature of MAPKi resistance in melanoma GSE128915_1	GSE128915	2.29705e+16	1.44487e+16	2.24138e+06	0.4715543574548968	6344508013327640	-0.7199520703590748	5.7516e+06	0.6916817695977827	9.56846e+08	5624555942968560	1					Differentially expressed genes in certinib-resistant NB-1 xenografts GSE82143_1	GSE82143	1.32736e+16	1.61979e+16	0.000004343023991326689	0.3958760809036248	-4594467497078180	-0.8490091799488716	0.000040392961697110316	0.6310660901335229	0.018540369418973635	-5443476677027050	1
Proteomics and transcriptomics of peripheral nerve tissue and cells unravel new aspects of the human Schwann cell repair phenotype GSE90711_4	GSE90711	2718073975964010	2.21599e+16	0.21809037466715164	7193.13	-1231622195296210	6854621311766960	0.3484385514423916	787372	1	562299911647075	3.07075e+08					Human iPSC derived glomeruli facilitate accurate modelling of podocytopathy GSE99583_1	GSE99583	1.09257e+16	3.18613e+16	0.08244484682294817	0.00021821559275503333	-1.73667e+16	-3697009262222330	0.16294307920702117	0.0025177361228952357	1	-5433682142454850	0.9315623654712373
ALS implicated protein TDP-43 sustains levels of STMN2 a mediator of motor neuron growth and repair GSE121569_1	GSE121569	1.14778e+16	3429949207344250	0.0001602954210899732	0.06461687624574708	3.77463e+16	1847898698599460	0.0009373988392234186	0.20539794839396447	0.6843011526330955	5622531178387260	1					A splicing regulatory axis of SRSF2-NUMB-NOTCH governs the generation of hemogenic endothelial progenitors derived from human pluripotent stem cells GSE146147_2	GSE146147	2.69497e+16	2498770722073030	12024.4	0.16437193188113142	-6780750866499840	1.39052e+16	3.88879e+06	0.3786852548303022	5.13321e+08	-539023348318732	1
Identification of Novel Molecular Markers through Transcriptomic Analysis in Human Fetal and Adult Corneal Endothelial Cells GSE41616_1	GSE41616	1.10926e+16	3842070208223550	0.0003578800024333084	0.04254042228015753	3569398774088630	2028192940146760	0.0018677136068310435	0.1561522465296582	1	5.59759e+16	1					Disruption of GRIN2B impairs differentiation in human neurons GSE114685_2	GSE114685	1.45507e+16	1090936459449090	0.6718028623515873	7.13592e+08	-0.42367507570526297	-4957922242063520	0.7694546448151851	0.00001928053560719137	1	-5381597317768780	0.0030463246259362364
Deciphering H3K4me3 Broad Domains Associated With Gene Regulatory Networks and Conserved Epigenomic Landscapes in the Human Brain GSE71238_1	GSE71238	1.16089e+16	3121602417118810	0.08806977816404338	0.00010315559377049865	1705668363187980	3.88314e+16	0.1716757456540188	0.0013935798411590468	1	558880966836071	0.44037122980625876					Transcriptome analysis of Human Cytomegalovirus (HCMV) infected nasal turbinate tissues GSE152114_1	GSE152114	1	2.72927e+16	2604520945836300	9484.86	0.14787709855975018	-681495481774439	1.44707e+16	3.16335e+06	0.35455290076121215	4.04909e+08	-5367883733339400	1
Acute viral bronchiolitis (NMS) GSE113209_1	GSE113209	1.06213e+16	4842605851768440	0.014035039315381193	0.001737913212192188	2.45637e+16	3.13173e+16	0.03942622246319243	0.013764659560015678	1	5588098474494200	1					PDCD2 functions as an evolutionarily conserved chaperone dedicated for the 40S ribosomal protein uS5 GSE151094_1	GSE151094	1.37269e+16	1.30374e+16	0.000002012235675863394	0.543028883314947	-4752439560703980	-0.6082389644914123	0.00002110622629056715	0.7523499257557853	0.00859023410026083	-5360678525195390	1
Age-dependent gene expression changes in human islets GSE57973_5	GSE57973	7444400719213810	1.10961e+16	0	0.00003034415716141048	9746096463625430	-4171004856056020	4.8e-322	0.0004927416953241738	2,109E-317	5575091607569400	0.12953920692206133					A large panel of isogenic APP and PSEN1 mutant human iPSC neurons reveals shared endosomal abnormalities mediated by APP b-CTFs, not Ab [RNA-seq] GSE128343_2	GSE128343	3364742353448590	4151989248128710	77.4936	0.03146617663780282	-7475677972975220	2151125570585990	45317.8	0.12605759918422307	3.3082e+06	-5324552402389230	1
Genome-wide RNA-sequencing of human islets 48 hour after transduction with adenoviruses expressing either GFP (control), or histone chaperone ASF1B. GSE86611_1	GSE86611	1.26789e+16	2225626237260580	0.00001442845816312932	0.21598509949537692	4337402957338760	1.23728e+16	0.00011178781832740302	0.44180181588201445	0.06159508789839907	5574678053820100	1					MYOCD overexpression in HCASMs GSE77120_1	GSE77120	9753724997409270	4566239917463040	0.0033245496049925105	0.017469410023979393	-2.93603e+16	-237667580381396	0.012109643569721013	0.08314036944522635	1	-5312706585081900	1
Nucleotide stress induction of HEXIM1 suppresses melanoma by modulating cancer cell-specific gene transcription [RNA-Seq1] GSE68039_1	GSE68039	2029965634853890	1.09064e+16	2.27299e+07	0.6720057220928364	5977562905281410	-0.42339697140465266	4.55559e+06	0.831775131230594	0.000009703411451011945	5554165933876760	1					Prediction of functional microRNA targets by integrative modeling of microRNA binding and target expression data GSE124530_5	GSE124530	2033792656770460	1.37229e+16	0.5070533440907448	2.89933e+07	0.6634326760689728	-5937760721313840	0.632003131656464	1.71906e+09	1	-5274328045244870	0.000012377223174375729
Recapitulation of Human Neural Microenvironment Signatures in iPSC-Derived NPC 3D Differentiation GSE102139_1	GSE102139	2.10017e+16	1.20124e+16	1.25814e+07	0.6016423200650118	6073255982557520	-0.5220401781488734	2.76856e+07	0.7929642063468773	0.000005371014034860622	5551215804408640	1					Transcriptome profiling of Normal and Cancerous Prostate Cells GSE62410_1	GSE62410	1.29332e+16	1.42384e+16	0.0000050179856563303815	0.48156911949773207	-4564242842119900	-0.7037808392402402	0.0000457730358266547	0.6994959411826533	0.0214217807668744	-5268023681360140	1
Transcriptome Alterations in Myotonic Dystrophy Frontal Cortex GSE157428_1	GSE157428	2.49273e+16	1926527781149820	51267.9	0.29130612151559987	6567968495735010	-1.05526e+16	1.5094e+07	0.5307881787879271	2.18863e+08	5512707707285810	1					Quantifying RNA-Protein Interactions Characterizes Recurrent Mutations in RNA Binding Proteins in Cancer GSE162366_10	GSE162366	1.41499e+16	0.9926316567416267	9.65697e+08	0.741199262881409	-4898783680659090	-0.3302657958959412	0.000010848840470718897	0.8762613273998159	0.004122559378873181	-5229049476555030	1
Collagen 22u03b11 is a TGFu03b2 early response gene in human skin that mediates the fibroblast to myofibroblast transition GSE109350_1	GSE109350	2.41007e+16	1.81073e+16	1.04371e+06	0.3270693603363375	6461207375773220	-0.9800339413508716	2.91215e+07	0.5656520938456994	4.4556e+08	5481173434422350	1					Effector and regulatory T cells roll at high shear stress by inducible tether and sling formation GSE107981_1	GSE107981	1.3226e+16	1.21587e+16	0.000003041095712807973	0.5928980993943151	-4668254448316050	-0.534640968230995	0.000029982534868307707	0.7858062670954149	0.012982437597977237	-5202895416547050	1
Cardiac organoid model of human myocardial infarction GSE113871_1	GSE113871	2.08343e+16	1.29662e+16	1.63632e+06	0.5469070279246684	6030913470566680	-0.6024011630883198	3.47535e+07	0.7543082886340509	0.0000069854499451516006	5428512307478360	1					Quantifying RNA-Protein Interactions Characterizes Recurrent Mutations in RNA Binding Proteins in Cancer GSE162366_1	GSE162366	1.10231e+16	2.22085e+16	0.00007522480930854947	0.21695872265645733	-3959229834896850	-1.23466e+16	0.00048509775066193006	0.4431563574260365	0.3211347109381977	-5193885739230820	1
RNAseq analysis of patient-derived luminal breast cancer xenografts treated with progestins GSE93057_1	GSE93057	1.09716e+16	3.02896e+16	0.00017795927660335664	0.0965543019156283	3748487103434540	1.66179e+16	0.0010197424856640664	0.27064367359016234	0.7597081518197295	5410279820697020	1					A splicing regulatory axis of SRSF2-NUMB-NOTCH governs the generation of hemogenic endothelial progenitors derived from human pluripotent stem cells GSE146147_1	GSE146147	2718654845312560	2.85888e+16	136018	0.11466637296870075	-6762914020834750	1.57756e+16	4.26956e+06	0.29848735476827226	5.8066e+07	-5185352438102600	1
Laminin-guided highly efficient endothelial commitment from human pluripotent stem cells [Bulk RNA-Seq] GSE85782_4	GSE85782	1.18987e+16	2.18124e+16	0.000030115001575792277	0.2257737816375769	4172732078356680	1.21132e+16	0.0002186410573589409	0.4552363655421949	0.12856094172705723	5384049807884980	1					Effect of BB608 on Gene Expression in HNSCC Cell Line GSE78178_1	GSE78178	1.45746e+16	0.8223057871975099	5.32643e+08	0.8788340328528994	-5.01447e+16	-0.1524474076222772	0.000006387223605626233	0.9447853150967079	0.002273851603602939	-5166920629307580	1
The bacteroides fragilis(BF) in colorectal carcinogenesis GSE130152_2	GSE130152	1128460494789250	2611718066802410	0.00008563207536482764	0.14673099786540655	3.92817e+16	1.45118e+16	0.0005423788274962154	0.3527171187601767	0.3655633297324492	5379341116977600	1					Differential expression of human parthenogenic stem cells, neural stem cells and DA progenitors. GSE52912_1	GSE52912	1.70371e+16	0.9517947320089055	5.16666e+07	0.772095047226782	-5445896927093730	0.28963574059495306	7.84928e+08	0.890213468185527	0.0002205647386166465	-5156261186498770	1
RNA-Seq of Human iPSC-cardiomyocytes infected with SARS-CoV-2 GSE150392_1	GSE150392	1.81668e+16	0.9426178432119081	1.65425e+08	0.7792131239985465	5645221677754730	-0.28034477541547753	2.81354e+08	0.8946009019308325	0.00007061991085377528	536487690233926	1					The transcriptome of human endometrial mesenchymal stem cells under TGFu03b2R inhibition reveals improved potential for cell-based therapies GSE115137_1	GSE115137	9712721761395930	3.38283e+16	0.0009031206362402067	0.06699968622064945	-3319123033792370	-1.83168e+16	0.00408846447095381	0.21046479799555	1	-515079837804619	1
Comprehensive Transcriptome Analysis of Cerebral Cavernous Malformation Across Multiple Species and Genotypes GSE123968_1	GSE123968	1003677325398140	422703872963554	0.027605900417012608	0.001585195543293949	2202840441406740	3.15864e+16	0.06835823020894827	0.01274425569552141	1	5361481924680930	1					Immortalized breast epithelial cell lines from normal breast with luminal and intrinsic subtypes u2013 enriched gene expression GSE108541_4	GSE108541	9293273212872480	4180500238332870	0.003384177822724377	0.027197535338520984	-2930511757272910	-2208669612987900	0.012284910820757113	0.11371819623912446	1	-5139181370260810	1
Dissociating fibrosis from inflammation in systemic sclerosis u2013 the case of interleukin-17A GSE122305_4	GSE122305	1.15903e+16	2257169588569840	0.00004423185830026988	0.20924828402570594	4084307715653730	1.25564e+16	0.00030703382615260505	0.4344751578335305	0.1888258030838521	5339943218780070	1					NCBI GEO Submission of human whole blood transcriptomes in response to a high-fat meal GSE127530_1	GSE127530	1018991057244320	2.71861e+16	0.00028521115033020017	0.13164718196389358	-3.62844e+16	-1.50764e+16	0.0015353926869604345	0.3269353227480289	1	-5136076607272870	1
Cross-species transcriptome profiling identifies new alveolar epithelial type I cell-specific genes GSE66627_1	GSE66627	7444400719213810	2.62682e+16	7814.19	0	-684276989882078	1216287679204950	2.69023e+06	1,507E-318	3.33588e+08	5320106893228780	2,109E-317					Rational targeting of cooperating layers of the epigenome yields enhanced therapeutic efficacy against AML GSE89521_1	GSE89521	1.26386e+16	1.30285e+16	0.000005969459745180927	0.5435042562922288	-4527669309920970	-0.6075222701227291	0.00005298050655338332	0.7523499257557853	0.02548362365217738	-5135191580043700	1
Global gene expression profiles of cardiac progenitors differentiated from human pluripotent stem cells in 3D culture under simulated microgravity GSE84582_1	GSE84582	1944967021248300	1.18986e+16	5.87266e+06	0.6085279120124745	5.82087e+16	-0.5121758574744513	1.09958e+09	0.7957956585630105	0.000025070396547421936	5308694757861170	1					Next Generation Sequencing of liver and subcutaneous fat tissues obtained from obese subjects GSE83322_1	GSE83322	1.46898e+16	0.7153685792112446	4.26535e+08	0.9780232514209457	-5057035694777390	-0.02754712537084315	0.000005262655231901268	0.9907881491020448	0.0018208787102378388	-5084582820148230	1
The MT1G gene in LUHMES Neurons is a Sensitive Biomarker of Neurotoxicity GSE150005_2	GSE150005	7444400719213810	2.28179e+16	0	246229	1.16032e+16	-6330014064697530	4.8e-322	1.89057e+07	2,109E-317	5273233973254760	0.000001051149863817713					Transcriptomic analysis to underly the heterogeneity between 4 cellular models derived from patients diagnosed with pediatric high-grade gliomas under controlled atmosphere (modulation of oxygen level). GSE101799_1	GSE101799	1.08729e+16	1.9653e+16	0.28016049968994317	0.00006769548014684545	-1.07996e+16	-3984351580837500	0.4215739066536367	0.000953768992563971	1	-5.06431e+16	0.28899200474688325
Three-dimensional disorganisation of the cancer genome occurs coincident with long range genetic and epigenetic alterations [RNA-seq] GSE73784_1	GSE73784	1.16567e+16	2.0322e+16	0.00003305023022859288	0.2620600940892406	4151495833854070	1.12154e+16	0.00023563759108885207	0.4961128787880124	0.141091432845863	5273031305196420	1					Characterization of the human cumulus cell transcriptome during final follicular maturation and ovulation GSE50174_1	GSE50174	250933816379649	2.66526e+16	90899.5	0.13916219797705542	-648209368216021	1.47892e+16	2.56987e+06	0.3410352601400974	3.8805e+09	-5.00318e+16	1
Systematically characterizing dysfunctional long intergenic non-coding RNAs in multiple brain regions of major psychosis GSE78936_2	GSE78936	9657504645454980	4118977070463690	0.002102016151517283	0.03042026372344475	3.07545e+16	2.16457e+16	0.008386455094231105	0.12286102728040268	1	5240019489637470	1					Chromatin accessibility landscape upon induction of Msgn1, Pax3 and Myf5 in mesodermal cells and identification of conserved Pax3 binding sites and target genes during skeletal myogenesis GSE125203_1	GSE125203	1.36346e+16	0.8272732220125336	0.0000013702703987039655	0.8744784666775463	-4829545924924370	-0.15797246966448983	0.00001484691454839398	0.9420893464803802	0.005849684332067229	-4987518394588860	1
Evaluation of cisplatin-induced injury in human kidney organoids GSE145085_1	GSE145085	1.23395e+16	1.58939e+16	0.4080874954590168	0.000010722174737853862	0.8272637035735495	4402249551813350	0.5471499742822056	0.00020711748396334	1	5229513255386900	0.04577296395589814					An immune-centric exploration of BRCA1 and BRCA2 germline mutation related breast and ovarian cancers GSE141142_2	GSE141142	2.21393e+16	2.06154e+16	953468	0.25451443282983566	-6117628135618990	1.13945e+16	2.16508e+07	0.48613964821054517	0.000004070352873419836	-4.97818e+16	1
Next generation sequencing to elucidate the novel function of RORC (RORgamma) in breast cancer GSE74981_5	GSE74981	1.28802e+16	1.36244e+16	0.5120659056645422	0.000004975956712671703	0.6556240569745584	456600769965412	0.6362076109668018	0.00010464216357830295	1	5221631756628670	0.0212423592063955					Human Cactin interacts with DHX8 and SRRM2 to assure efficient pre-mRNA splicing and sister chromatid cohesion. GSE82070_1	GSE82070	1.18214e+16	1.2762e+16	0.000013160430089920183	0.5581762953500884	-4357589387494480	-0.5855523300209119	0.0001041783558986024	0.7620257770545338	0.05618187605386926	-4943141717515400	1
Effective FTO inhibitors with potent anti-tumor efficacy suppress cancer stem/initiating cell self-renewal and overcome immune evasion GSE136204_3	GSE136204	1.12708e+16	2.12813e+16	0.000053515231518419526	0.23806584357984728	4039835580273510	1.17984e+16	0.0003558512824799579	0.4681267094621686	0.22845652335213296	5219670880806560	1					Transposon-based construction of strand-specific RNA-seq libraries GSE32307_1	GSE32307	3.01424e+16	3.9846e+16	0.03719993915083064	21815.9	2083561535137380	-7023266012121480	0.08705987748139643	291038	1	-4939704476984090	9.3132e+06
Rare cell variability and drug-induced reprogramming as a mode of cancer drug resistance [RNA-seq] GSE97679_2	GSE97679	2.39058e+16	2.12363e+16	1.73426e+06	0.23919258275083743	638390104691534	-1177007615478430	4.57009e+06	0.468216298251135	7.40355e+08	5206893431436900	1					Enhancer invasion shapes MYCN dependent transcriptional amplification in neuroblastoma [RNA-seq] GSE80153_1	GSE80153	2.79645e+16	3471013753660160	11523.4	0.06217100327120528	-6786899779102990	1.86507e+16	375524	0.19970505113978582	4.91936e+07	-4921826477268540	1
RNA-Seq data for AKT, BAD, ERBB2, IGF1R, RAF1 and KRAS(G12V) overexpressed samples with twelve green fluorescent protein control samples using human mammary epithelial cells GSE83083_2	GSE83083	1828728823536860	1.11842e+16	1.74834e+08	0.6535897008301412	5635693362777810	-0.4487809828627427	2.93845e+08	0.8224390336320354	0.00007463672680763089	5186912379915070	1					RNA-Seq of human induced pluripotent stem cell-derived cardiomyocytes from a cardiomyopathy patient and familial control GSE121559_1	GSE121559	1.57367e+16	0.9514072192251751	1.89583e+09	0.7723941640101177	-5209628709654410	0.2892448163938531	0.0000025611718589933616	0.890213468185527	0.0008093303074419023	-4920383893260560	1
ZNF354C is a transcriptional repressor that inhibits angiogenesis in endothelial cells GSE155270_1	GSE155270	1.27248e+16	1.31178e+16	0.0000055253797235366164	0.5386737991073884	4543986424341050	0.6148195218765948	0.0000496366547414165	0.7490548691822284	0.023587846039777816	515880594621765	1					The gene expression profiles of gallbladder cancer GSE139682_1	GSE139682	3481131142594070	5292687694659500	75.7172	0.010056455482627014	-7478447483204610	2.57388e+16	4489.4	0.05418029423931244	323237	-4904563450742430	1
Ectoderm specification of H1 human embryonic stem cells GSE66506_1	GSE66506	1.05554e+16	2.41828e+16	0.17800231865461802	0.000146363890866974	1346931803511170	3.79724e+16	0.2985822783247797	0.0018431488203867609	1	5144174030895530	0.624827450111112					Genome-wide profiling of differentially spliced mRNA resulting from prenatal alcohol exposure in human cerebral cortex GSE86006_1	GSE86006	1.30156e+16	0.8355545830094953	0.0000025660392941606602	0.8672652914141497	-4703048295241230	-0.167133126776932	0.000026020004149101803	0.9378243686752994	0.010954421746771859	-4870181422018160	1
Time series total RNA sequencing of a differentiation of human embryonic stem cells towards trophoblast lineage GSE104969_1	GSE104969	1.42952e+16	0.8105989770858171	6.96143e+08	0.889182676297819	4962732371731910	0.13933841607872555	0.00000818687524798751	0.9487759845588898	0.0029718357150194663	5102070787810640	1					Quantifying RNA-Protein Interactions Characterizes Recurrent Mutations in RNA Binding Proteins in Cancer GSE162366_8	GSE162366	9253270221773340	2.59988e+16	0.0006476449680505869	0.14791724437941411	-3410876807709710	-1.44693e+16	0.003106512773716804	0.35455290076121215	1	-4857804553240950	1
Generation of nephronal cells from human pluripotent stem cells via renal-vesicle formation GSE75711_3	GSE75711	927436050364363	3.49877e+16	0.058876165417067305	0.0015931508267761352	1889115921631400	3157182032923410	0.1241196790940545	0.012784136991555114	1	5046297954554820	1					KSHV Infection Mimics the Hypoxic Response Based on Next-Generation Sequencing [mRNA-Seq] GSE79029_1	GSE79029	1.08714e+16	1.45919e+16	0.00004086418051540974	0.46480950193765525	-4102664469376320	-0.7309500712166868	0.00028598227314800687	0.6877745788762873	0.1744491866202842	-4833614540593010	1
Age-dependent gene expression changes in human islets GSE57973_3	GSE57973	7444400719213810	9233022423076700	0	0.00019551465054123973	8700251414799520	-3724817003727240	4.8e-322	0.002344528211125147	2,109E-317	497543441107228	0.8346520431605524					Integrated analysis of H2A.Z isoforms reveals a complex interplay in gene regulation [U2OS_siZ1-siZ2 RNA-seq] GSE131571_2	GSE131571	1.12495e+16	1287770804813570	0.5517466136004225	0.000023586111526530118	-0.5951447523623782	-4228066758609910	0.670482861787704	0.0003995599607410995	1	-4823211510972290	0.10068911010675707
Super Enhancer Regulation of Cytokine-Induced Chemokine Production in Alcoholic Hepatitis [RNA-Seq] GSE155907_1	GSE155907	867088495430449	4288492372292290	0.017834728189049853	0.009616477422051739	2.36903e+16	2.58933e+16	0.047854465517947094	0.052699283844337454	1	4958356590039450	1					RRBS, RNA-seq of placenta in women with PCOS and RNA-seq of hippocampus and hypothalamus in femal rats born to PCOS rats. GSE154274_1	GSE154274	2.47196e+16	2858248684463580	160219	0.11473828746187276	-63960189039479	1.57725e+16	4.30172e+06	0.29848735476827226	6.83973e+08	-4818770060576630	1
Gene expression profile in IM-0223 cells transfected with KPC1 or control vector using RNA-seq GSE79111_1	GSE79111	981512121547205	2404897553251490	0.0003030262637870873	0.18024646071623485	3.61276e+16	1.34e+16	0.0016129914215798947	0.3972494273606642	1	4.95276e+16	1					Glioblastoma multiforme cancer stem cells from different patients exhibit consistent gene expression changes following Hes3 RNA interference GSE120647_3	GSE120647	1090665141981050	1.38151e+16	0.5023596708555504	0.000036499482345853096	-0.6707813764971349	-4128719888303710	0.6276187986193575	0.0005749678602747117	1	-4799501264800850	0.15581629013444687
Lumbar intervertebral disc mRNA sequencing identifies the regulatory pathway in patients with disc herniation and spondylolisthesis GSE146904_1	GSE146904	1362871987731650	0.764008647741111	0.9315896452171044	0.0000012938904554449238	0.08584481887918319	4840957721094410	0.9543931354528002	0.00003211406019938593	1	4926802539973600	0.0055236183542943795					Next Generation Sequencing of syncytializing first trimester human cytotrophoblasts. GSE143860_1	GSE143860	8203996121570940	3.64243e+16	0.005883818784380823	0.04649331004114976	-2754192938156390	-1.99089e+16	0.019366247024303573	0.16553789872032387	1	-474507867871152	1
Next generation sequencing to elucidate the novel function of RORC (RORgamma) in breast cancer GSE74981_4	GSE74981	1.20021e+16	1182114485703970	0.6132493788500568	0.000009998243110320715	0.5054406159794256	4417391349202620	0.7214002750925579	0.00019669354764036465	1	4.92283e+16	0.04268249983795913					Structural basis for substrate recognition and chemical inhibition of oncogenic MAGE ubiquitin ligases GSE148458_1	GSE148458	8708434434297070	272348842777914	0.13002024209969787	0.0012704688135407594	-1514022254607010	-3222596682574140	0.23282567681359487	0.010776846520880982	1	-4736618937181150	1
Analyzing Presymptomatic Tissue to Gain Insights into Late-Onset Degenerative Trinucleotide Repeat Disease GSE142538_2	GSE142538	1051445734136460	1.75048e+16	0.00007814856370180756	0.34730272904856596	3950111447426800	0.9398339026710933	0.0005016785239744609	0.5830260913520756	0.3336162184430165	4889945350097900	1					E2F1 orchestrates transcriptomics and oxidative metabolism in Whartonu2019s jelly derived mesenchymal stem cells from growth-restricted neonates GSE77260_1	GSE77260	8372765743499390	3205622981694660	0.002958376721753364	0.07810890738533094	-2.97204e+16	-1.76177e+16	0.01102034051061528	0.23334284508605863	1	-4733809478772310	1
Comparative Transcriptome analysis of hESCs- and iPSCs-derived Corneal Endothelial Cells GSE110872_1	GSE110872	1394515647310490	0.7434110905795629	0.9509774949596688	9.23688e+08	-0.061479127799685236	4907519081735030	0.9686764318737355	0.00002375435933497442	1	4846039953935350	0.003943223649605754					Quantifying RNA-Protein Interactions Characterizes Recurrent Mutations in RNA Binding Proteins in Cancer GSE162366_7	GSE162366	1191151683395710	0.9171970855080342	0.000008398508551277217	0.7992668470758586	-4454952169493730	-0.2542961928155175	0.00007113736707421119	0.9038596477263152	0.03585323300540244	-4709248362309240	1
Total RNA sequencing for human induced pluripotent derived cortical neurons GSE164376_1	GSE164376	352956626316451	5576368204901070	61.9504	0.007572583227635876	7505072774687870	-2670559587394190	3846.58	0.04422347168095425	2.64466e+06	4834513187293670	1					RNA sequencing analysis of shControl and shSASH1 in MDA-MB-468 cells GSE140848_1	GSE140848	9411493051330560	1.92791e+16	0.0002813926648748133	0.2906214926065591	-3.63192e+16	-1.05676e+16	0.00151866660727001	0.5303824397835369	1	-4688677049223410	1
Expression changes in Melanomas pre MAPKi treatment vs. on MAPKi treatment GSE75313_1	GSE75313	2.94897e+16	4016593333076920	4326.54	0.036028458006107655	692696500944058	-2096604675339250	1.60609e+06	0.13872844798953163	1.847e+07	4830360334101320	1					Nascent-seq data from DRB-treated/untreated human U2OS cell line GSE105815_1	GSE105815	1155131879271300	0.9869679656351432	0.000012910357165552	0.7453971577256	-4361788644882010	-0.3247146722403219	0.00010282521406668188	0.877578727614613	0.05511431473974149	-4686503317122330	1
ALS implicated protein TDP-43 sustains levels of STMN2 a mediator of motor neuron growth and repair GSE121569_3	GSE121569	1.2231e+16	0.983329055316696	0.0000065190688065541735	0.7481209706303606	4509012609242120	0.32111816959020234	0.00005738124687665932	0.8786047932932627	0.027829904735179767	4830130778832330	1					A transcriptionally und functionally distinct PD-1+ CD8+ T cell pool with predictive potential in non-small cell lung cancer treated with PD-1 blockade GSE99531_3	GSE99531	1.45126e+16	0.982729842543832	6.65285e+08	0.7485752462985034	-4971530815781960	0.3205187524818491	0.000007845583120246872	0.878724417507357	0.0028401010895293677	-4651012063300110	1
GATA2 is Dispensable for Generation of Hemogenic Endothelium But Required for Endothelial-to-Hematopoietic Transition GSE102767_2	GSE102767	1.26521e+16	0.849953396141653	0.000003744337673694531	0.8548659588579928	4625312042412710	0.18291343369466664	0.00003560039538753219	0.9319930215833364	0.015984577529001953	4808225476107380	1					Prediction of functional microRNA targets by integrative modeling of microRNA binding and target expression data GSE124530_4	GSE124530	7806997979945720	3903494527107340	0.020111035426323864	0.020231562549645643	-2.32427e+16	-2.32202e+16	0.052898342720256675	0.09247167079704202	1	-4.64629e+16	1
Mapping multi-layered regulation in response to environmental stress GSE113171_1	GSE113171	1.00307e+16	1.8232e+16	0.00013635951440815752	0.3228803815734007	381476538253425	0.9885560889348505	0.0008175825379331805	0.5621436985876214	0.5821187670084245	4803321471469100	1					JC Polyomavirus Infection of Primary Human Renal Epithelial Cells Is Controlled by a Type I IFN-Induced Response GSE135833_1	GSE135833	2.32745e+16	2792007447956230	636123	0.1225960747657604	-6181846778952440	1.54397e+16	1.48394e+07	0.3122688801760329	0.000002715608797165814	-4637878615901480	1
A Non-genetic Mechanism Involving the Integrin b4/Paxillin Axis Contributes to Chemoresistance in Lung Cancer GSE155605_1	GSE155605	1.12736e+16	1.19071e+16	0.000020894011587779815	0.607989994689206	4255267482485220	0.5129446750699479	0.0001567601677824816	0.7957956585630105	0.08919653546823203	4768212157555170	1					Transcriptome analysis on TDP43 and SRSF3 downstream genes and binding RNAs in MDA-MB231 cells by Next Generation Sequencing GSE98016_1	GSE98016	1670577994347940	1.39768e+16	1.12395e+08	0.49433709566135486	-5305831696756140	0.6834267191696362	0.0000015680268004700619	0.7110259640762546	0.0004798162009438389	-4622404977586510	1
Patient-derived HK-374 glioblastoma cells treated with radiation and ONC201 GSE153982_1	GSE153982	1.23092e+16	0.8662631355722945	0.000005362561414257172	0.8410347238152589	4550285310422330	0.20057017677768108	0.000048604617149604814	0.9252286146941205	0.022892774677463867	4750855487200010	1					Time course transcriptomic analysis of human melanoma A375 cells dying of immunogenic or non immunogenic apoptosis GSE163377_1	GSE163377	1.07619e+16	1.13648e+16	0.00003301559527124631	0.6418630554132039	-4151735791419070	-0.46509555285531395	0.00023563759108885207	0.816481937890038	0.1409435762129505	-461683134427439	1
Impact of regulatory variation across human iPSCs and differentiated cells GSE89895_1	GSE89895	907934301478051	2345441659193700	0.19101295965928955	0.0005967996991604885	1.30759e+16	3433109364866460	0.31483950763919194	0.005883921283409066	1	4740698125949310	1					BCL6 confers KRAS-mutant NSCLCs resistance to BET inhibitors GSE118645_1	GSE118645	2.2602e+16	2690867069723100	1.1264e+07	0.13564421362132761	-6090992845903860	1492209798825320	2.5176e+08	0.33510714580407847	0.000004808606699491236	-4.59878e+16	1
Genome wide transcriptome analysis of palbociclib or GSK3326595 treated A375 cells [Palbociclib_GSK_RNASeq] GSE133568_2	GSE133568	8459221127706390	3062798164404940	0.0023241463985355093	0.09118921185738782	3.04536e+16	1.68916e+16	0.009077567223557263	0.2612662720934152	1	4.73452e+16	1					Dioxin and AHR impairs mesoderm gene expression and cardiac differentiation in human embryonic stem cells (RNA-Seq) GSE122002_1	GSE122002	1.80759e+16	1.73101e+16	3.98542e+07	0.3542114660227602	-5491928786646460	0.9264512641867718	6.25506e+08	0.5900290051951597	0.00017013752646199976	-4565477522459690	1
RNAseq analysis highlights significant transcriptional changes within the livers of patients with alcoholic hepatitis. GSE143318_1	GSE143318	2.69239e+16	353359406379327	34730.2	0.05839956231232413	662575827597281	-1892685581238810	1.05902e+07	0.19266439838586685	1.48263e+08	4733072694733990	1					Role of SRRM4 in regulating microexons in Circular RNAs in brain tissue GSE159260_1	GSE159260	1.23296e+16	0.7174194977597211	0.9760153589074214	0.00000452765558223156	0.030064683248276713	-4585775433423070	0.9859464191140044	0.00009761899838659864	1	-4555710750174790	0.01932856168054653

## Sheet: F
PC loadings of the 242 P53 high confidence targets used for the PCA in Figure 5A
	Loading
Gene	PC1	PC2	PC3
ENSG00000156508	0.00668534592093621	0.000823431713175686	0.004937466776653
ENSG00000096384	-0.00706417880348626	-0.0031914150926736	-0.00107746449393929
ENSG00000204580	-0.00478339491644716	-0.00650283863840422	-0.0107353750775465
ENSG00000182871	0.0161054837267068	-0.00608683778326457	-0.0177613576578275
ENSG00000124762	0.0163781217885269	-0.0036003202760646	-0.0076076184908843
ENSG00000047849	-0.0021918115393922	0.0021488170651713	0.00388910378362208
ENSG00000168036	0.0226749622889953	0.00265734669593641	0.0070904788441246
ENSG00000087245	0.0683839984623462	0.00499744542664343	0.00796190669867281
ENSG00000038427	0.0610074626142818	0.018971551752602	0.0262856471204747
ENSG00000167986	0.00119776521881222	-0.00124707485549352	0.00613247362314688
ENSG00000168610	0.00158717514973086	0.0028107660798629	0.000172644485293536
ENSG00000067560	0.000509063554141913	0.00261968882670534	0.00895286406563055
ENSG00000084207	-0.000902159563754413	-0.006129411843109	-0.0222206690816936
ENSG00000120889	0.0410737872821421	0.00808007310079247	0.00632609274312175
ENSG00000105323	0.0074193038361329	0.000707425289794564	0.000529582365091337
ENSG00000117394	0.0406896269878975	0.00120032840605513	0.00310940078215787
ENSG00000130513	0.181324763453944	0.020435832192518	0.00586034965087611
ENSG00000169604	-0.00641064984822195	0.00540675565560995	0.0207863619770978
ENSG00000090097	0.0171147089019138	-0.00224915980034137	-0.00315074966755612
ENSG00000110092	0.0553004496016376	0.0137400992365062	0.0292202692123473
ENSG00000140443	0.0325097011295955	0.00507124298175429	0.0189568457978687
ENSG00000064393	0.00529556309004604	0.00385469710439912	0.0161231196335291
ENSG00000142208	-0.00242780917455371	-0.0227760753065352	-0.0248725835079416
ENSG00000166257	-0.028796190285787	-0.00234714235816329	0.0100886423560019
ENSG00000197386	0.0109035234170992	-0.00120318451339034	0.0135704644019432
ENSG00000233276	0.00890756731178657	-0.013842224644479	-0.0305492837519113
ENSG00000104765	-0.0456529445079531	-0.000536835810685547	0.018004729450866
ENSG00000119383	-0.000969303434064972	-0.00853176551706974	-0.0180600289001362
ENSG00000170421	-0.0264099400242134	-0.0204634883847076	-0.0168052224796033
ENSG00000112715	-0.00873237183238433	0.00024816371032251	-0.000657874839524737
ENSG00000103197	0.0141387820249346	-0.00138329159699002	-0.00753443586861668
ENSG00000121753	-0.0353019400114765	-0.0158966901207822	-0.0217695897457008
ENSG00000048392	0.000847764504040598	0.0145543399535372	0.0197787084049771
ENSG00000137331	0.0431868614432265	0.00298058486722561	-0.00639455377322817
ENSG00000103222	0.0552175763938959	0.00802296470808393	0.0178580322088855
ENSG00000146674	-0.0168342509433941	-0.00604667114671063	-0.0121443204525289
ENSG00000115415	0.0203085117679235	0.00478309905311405	0.00520738857931097
ENSG00000106366	0.0531760916064538	0.0082912478613923	0.0143719780861295
ENSG00000166508	0.0321255815040569	0.00457095794389068	-0.0151578392881731
ENSG00000130816	0.0260406812765879	-0.0106411260943507	0.00902801174797257
ENSG00000131389	0.00976991469899762	0.00313199635000613	0.00569127527585634
ENSG00000113328	0.00533092210721703	0.00436988525328138	0.0220088394627075
ENSG00000149547	0.024286035936216	0.00202216047166111	-0.00575894904139017
ENSG00000171552	-0.0172348840680982	-0.00390785525160247	-0.00345013129239752
ENSG00000172667	-0.00265084123104016	0.0181017256848895	0.0218891306650642
ENSG00000171862	0.0115171624987388	0.00514972252012197	0.00827771258220113
ENSG00000145632	0.0142053328973677	0.00842599186970588	0.0146013038899845
ENSG00000105329	0.0191356717037789	0.00163608198906158	-0.0045232023179144
ENSG00000142627	0.0665204664392489	-0.00417592875002017	0.00375523233509576
ENSG00000185651	-0.00358476749766011	0.00201486208897114	-0.00316279653568742
ENSG00000077942	0.0681171804171803	0.0156577758880205	0.0170128663720705
ENSG00000164938	-0.0051280519668933	0.00705821937701177	0.014046062364191
ENSG00000103056	-0.00950467075894147	-0.0128517094977474	-0.0168321901031597
ENSG00000117984	0.0335730057031925	-0.00851326417746277	-0.0164506257888164
ENSG00000107643	-0.0059990862212504	0.00851322352669665	0.0123839155470443
ENSG00000189067	-0.00136735568091717	-0.000431252591496012	0.00983862493461512
ENSG00000128342	0.0724987800769372	0.00748038070024399	-0.00141636973476271
ENSG00000148773	0.0534513226211644	0.00544457662978583	0.0320522285282514
ENSG00000167325	0.0121993193488347	0.00427776802132681	0.0191456679492055
ENSG00000164305	-0.0401022231361471	0.0108371493266029	0.0150194264809662
ENSG00000139687	0.00118617287371025	0.0219250884191201	0.020516839041003
ENSG00000087088	0.0316303633812961	-0.0122483441421298	-0.0229212782880615
ENSG00000173039	0.0119136340821658	0.0029316180903401	-0.00105528715466704
ENSG00000133639	-0.0204026510701558	0.0094866702925096	-0.00362947326813581
ENSG00000135679	0.00886755789279543	0.0106322671170124	0.0339027633364556
ENSG00000168209	-0.000165391383847237	-0.00362363032352009	-0.0310439039034978
ENSG00000112249	0.01684180430292	0.0112336596464284	0.0251401273294326
ENSG00000111276	-0.0131017068008599	0.0028277388216283	-0.00480794962125598
ENSG00000159388	-6.15774e+09	0.0049575217882589	0.0153629030467944
ENSG00000154640	-0.00850709321660788	0.00738269369100782	0.0212008652889267
ENSG00000137801	0.0847587127206803	0.0177246909464827	0.0132345940538608
ENSG00000181790	-0.016179921836072	-0.0209471783044553	-0.0179793556330074
ENSG00000113916	-0.0201087246574193	0.0048565432509524	0.00824821103906114
ENSG00000187323	-0.0426850059894071	-0.00593244377925048	0.0279901764404016
ENSG00000100968	0.0168133618360712	0.00758210296690618	-0.0035567122965382
ENSG00000185088	6.39254e+09	-0.00207665097871412	0.00778804506174742
ENSG00000138764	0.0154367913537702	0.0068854482325654	0.00342588093085011
ENSG00000163565	0.0467221956551326	0.0202148197998728	0.0114237928267018
ENSG00000132646	0.0371091346394253	-0.00350909876798417	0.00150869795336947
ENSG00000177595	0.00680783231955488	-0.00811956057011029	-0.0203513711916446
ENSG00000118495	0.0082582270185933	0.0050409098026336	0.016678902927889
ENSG00000132274	0.0079754862820089	0.0114705146968111	0.0213210784045779
ENSG00000095002	-0.000461611367968393	-0.00517793354429468	0.0217380250817827
ENSG00000134574	-0.0123442792367185	0.00748423303284033	-0.0136934962196518
ENSG00000116717	0.032304386688264	-0.00617415171734536	-0.0102873989342311
ENSG00000163629	0.0219289584802609	0.00314660473426162	0.0266821616718249
ENSG00000168394	0.0123854996501865	-0.00243614480655586	0.00719534010679289
ENSG00000130766	0.0303373812000517	0.00405739247817307	-0.00631940394994263
ENSG00000105974	0.107756500601048	0.0240938835940799	0.0428119098828989
ENSG00000143207	0.00139742250527796	-0.00731798359985672	0.00305390609533254
ENSG00000141682	-0.0274481281443217	0.0114761144532497	0.0118979670004581
ENSG00000111725	0.00162037914999987	-0.00236688571126401	-0.00967656254074838
ENSG00000171877	0.0400653276218179	-0.00162410107092706	0.0168410897370733
ENSG00000112941	-0.00460827396188229	-0.00108726073705937	0.00954683673850374
ENSG00000173846	0.0184550888702583	-0.0171013311505477	-0.0139913754114012
ENSG00000131788	-0.0143653115339855	-0.00249917674752149	0.00316153376874429
ENSG00000076242	0.00383253243985076	-0.00835365817034834	-0.0100208768276103
ENSG00000062822	0.0267338096496536	-0.0169337135837798	-0.00795454262938083
ENSG00000174775	0.00246762440250518	-0.021631483815061	-0.0119490424178464
ENSG00000006210	-0.0172166698761439	-0.0211528541465427	-0.0121486356854644
ENSG00000131669	-0.0001428449633408	0.00392577484314675	-0.00835103782904027
ENSG00000120129	0.0138886771071494	-0.0103917711351805	0.00109111524549606
ENSG00000069399	0.0333611242282007	-0.00304155795912715	-0.0230342484017683
ENSG00000162772	0.00672562284570879	-0.0181081896559019	0.00235736481370233
ENSG00000120738	-0.0202401378406618	1.89964e+09	0.00238552570521696
ENSG00000134057	0.0121007195656663	-0.0095611066302212	-0.00616094923529523
ENSG00000154767	0.00955356688574061	0.000653787753347114	-0.00908696491009373
ENSG00000239672	-0.000898343552113003	-0.0163466991779973	-0.0197756236072157
ENSG00000105327	-0.0272418397157329	-0.0141926921246492	-0.0467830092259142
ENSG00000171791	0.0640995100047954	0.0143700773023145	0.0013886592371736
ENSG00000140464	0.000701549120518849	-0.00350763812899902	-0.0233867209409889
ENSG00000173530	0.0770057370965998	0.00785159580745992	0.0124076696707182
ENSG00000170836	0.0195333031804406	0.00484195446077784	0.0288873603832789
ENSG00000112242	0.0106668173062025	0.00616285333800924	0.00277949776254821
ENSG00000002822	0.00942086613641159	-0.00762862980861401	-0.0147939896512237
ENSG00000116017	0.0415128976255461	0.00266808922650163	-0.00795973184311948
ENSG00000080546	-0.0170543116344312	0.00301119800097544	-0.0082127524318181
ENSG00000105486	0.000952918031115306	0.00361909184078182	-0.0104126151593017
ENSG00000138685	-0.0103211566273952	0.0162487276139971	0.0247302878663978
ENSG00000184990	0.0178593478029121	0.00167939463091252	-0.0105808671123864
ENSG00000213341	0.0275205603988361	0.014186993060007	0.0204285623815016
ENSG00000276043	0.0473642543307349	0.00178749200054658	0.00105465559313512
ENSG00000136997	0.000492226784012406	0.0059189673489998	-0.0148833394474732
ENSG00000108826	-0.00323599855579202	-0.00475396411256936	-0.018727820255227
ENSG00000112378	0.006055204278542	0.0115852272657446	-0.00481629294645108
ENSG00000085563	0.155449175819372	0.0183777254282805	0.0531578814924709
ENSG00000106462	0.0305582533558801	0.0137679261556358	0.0190067470065594
ENSG00000153487	-0.0054649527168329	-0.00429956701359346	-0.0115328172704205
ENSG00000143493	0.0221931358902814	-0.0118930566970754	0.0244743591810494
ENSG00000120868	0.00824509098304062	0.00288436980874559	0.00551771676794512
ENSG00000100949	0.0153563542723048	0.00295317217834504	0.00598334637307294
ENSG00000170312	0.0239137027232937	0.00448988244007713	0.00673269833201919
ENSG00000113721	-0.0467412776225326	0.00494712930977813	-0.021743052313099
ENSG00000170855	0.00668087750505879	0.00499714822674143	-0.0141007770711857
ENSG00000170345	-0.0266003674745802	-0.00107169073834912	0.00133952606021909
ENSG00000115129	0.0595627512256267	0.0019892399082391	-0.0072527949542216
ENSG00000107796	0.0165607370549028	0.0157096361160018	0.0116788171533128
ENSG00000198625	-0.0104705041824266	-0.00247902100596695	0.00731236593466301
ENSG00000140945	-0.0304587398012752	0.009794520956426	-0.0163385766552246
ENSG00000114026	0.0102057839238951	-0.00486452802885091	-0.00728590271991066
ENSG00000163743	-0.0225420688983666	-0.0113091805334259	0.0117823140622817
ENSG00000160307	0.00934252908254557	-0.00311194313496052	0.000185832161049691
ENSG00000158169	-0.0212507938141104	-0.01639964253307	-0.00995608087919591
ENSG00000114166	0.00928419407887078	0.0179518689125244	0.00206785887487829
ENSG00000145386	0.0130289317405364	-0.00986954988450234	-0.00275906840848252
ENSG00000161513	-0.00328895625063903	-0.0112745089225682	-0.0262794291163128
ENSG00000089685	0.0330008675022182	0.00520846014338459	-0.0222784819996266
ENSG00000068028	0.0183097403134959	0.00715535125273995	-0.018114719005757
ENSG00000101412	0.0475404628249992	-0.0114204724752717	0.0081912676365486
ENSG00000130222	-0.00781785764203742	-0.0278897665218097	-0.0202111817744673
ENSG00000148737	0.00453706989026671	-0.0146902090376715	0.00876248318965519
ENSG00000104419	-0.0297916434166465	0.00260308459981168	-0.00611349029962036
ENSG00000165891	0.0655186047672923	0.011004688842684	0.0103637988564121
ENSG00000026103	-0.0228963350126652	0.00503106686724771	-0.00441710170004609
ENSG00000166851	0.02277812297847	0.00404959192390591	-0.0104252927998298
ENSG00000030110	0.0276598446328924	0.00139765991185002	0.00458274245948211
ENSG00000015475	0.00366433255703866	-0.00800268904888624	0.0172898310962124
ENSG00000122512	-0.00800413332805331	0.0189650220320761	0.0159933253104874
ENSG00000133101	-0.083918351053359	-0.0084941787340916	-0.0323707770304112
ENSG00000170430	-0.0158211706534009	-0.00986565141115643	-0.00332997482217346
ENSG00000177551	-0.113901232387068	-0.00236193289381057	-0.0325270110425735
ENSG00000144048	0.00991536110260655	0.00345780212504957	-0.00627692279059723
ENSG00000165392	0.0263115305087875	0.0203349997537583	0.027246702548304
ENSG00000096968	-0.00375826335989682	0.00434924230715484	0.0396309090488888
ENSG00000176890	0.0184914534404451	-0.0160365195067631	0.00280896865698033
ENSG00000172465	-0.0328836720817928	0.00531334622600916	-0.0170031352828689
ENSG00000146648	0.0587569381906716	0.0128070251657044	0.0309277979926829
ENSG00000149554	0.019825193607364	0.0284479308802661	0.000272601846202273
ENSG00000196839	0.0203086307356967	-0.00391472492224941	-0.023003856160596
ENSG00000042286	0.0403630942410523	-0.0083178700755323	-0.03408750068109
ENSG00000107984	0.108339520144408	0.00974371658550729	-0.00730122510253515
ENSG00000164611	-0.00915878605658077	-0.0171143107146586	0.00106651092862044
ENSG00000012048	0.0288809598453405	0.0129583304984393	0.0124498689315783
ENSG00000196470	-0.0182410629402516	0.00612998390906642	0.0112670954912316
ENSG00000180616	-0.0389625613712011	0.00184717336351303	-0.0013003359026296
ENSG00000136235	0.182416335955541	0.0233605924727608	0.0477327474059502
ENSG00000105976	0.0258091845915771	0.0145620152762647	0.0267946645705902
ENSG00000177374	0.0527533308146583	0.0356552685827672	-0.0175915154574449
ENSG00000090061	0.0038102069675592	0.012626812456743	0.0224173270160199
ENSG00000163520	0.0680440331239857	0.0292985416926993	0.00485504662841722
ENSG00000197019	0.00788248148348677	-0.00917141931981977	-0.0252268918535611
ENSG00000138794	0.0395452999516482	0.00288351390330026	-0.00303396637505621
ENSG00000102034	0.0295381161501498	-0.0233686261946299	0.0261408983345901
ENSG00000156787	0.0161794230200782	-0.00263534278696357	-0.000582983323280007
ENSG00000085117	0.0568195907976588	0.00776754111304288	-0.00162006050443915
ENSG00000183765	0.024337237187793	-0.0201432712808601	-0.016822260466758
ENSG00000139618	0.0400789795754375	0.025413882626201	0.00140721647014885
ENSG00000138166	0.0373445159230338	0.000900971848148744	0.0004401670204937
ENSG00000173535	0.0220648463549253	0.00630275128779675	0.0198851269680049
ENSG00000137393	0.00162609257585284	-0.018564211630131	0.013517432888586
ENSG00000128604	-0.0269321766748754	0.00493676413193036	-0.0655117033028111
ENSG00000168398	0.0415071880066343	-0.0159109829822926	0.0286284918178551
ENSG00000115107	0.123680989751541	0.00247772567680906	0.0370814573283727
ENSG00000119888	-0.0342659029438427	-0.00374419650293233	0.00188356623905918
ENSG00000155367	-0.0707176359601387	-0.00220119331567288	-0.0150192999854488
ENSG00000134508	0.0589998388960945	-0.0279095285546666	-0.0503446181171382
ENSG00000012779	-0.070571499079948	-0.0345483764588703	-0.0370502882911375
ENSG00000019991	0.0395023560070997	0.0226933871279655	0.021156769647695
ENSG00000182185	-0.0134818560593218	0.0236984306374094	0.0158260499068663
ENSG00000158402	0.0580339359045974	-0.00270348110267916	0.0190489160866375
ENSG00000104689	0.0508103779310793	0.00835752643729116	0.0181309886074013
ENSG00000099957	0.0910401620199878	0.0100573887070113	0.0969371129900646
ENSG00000057657	0.0623865915509745	0.00806894351701405	-0.00677147296548881
ENSG00000184254	0.432347340322655	0.00303318367259515	-0.0226936279853342
ENSG00000112964	-0.0686696980496336	0.0395494901562466	-0.025892228694819
ENSG00000124251	0.0414824975073656	-0.0433551313627331	-0.033227516343805
ENSG00000196092	0.0480411923095854	0.0541156642658258	0.0724771011167627
ENSG00000127129	-0.0188254472784489	-0.0308101663041861	0.00124584882387098
ENSG00000111424	0.106184028578102	0.0038947202497628	-0.0492807459578887
ENSG00000163235	0.00750917634248607	0.0055572055974848	0.0465832650061711
ENSG00000059377	0.0133767782735717	0.0140981653114635	-0.032532627578417
ENSG00000164695	0.0554180897694068	0.0189526767508166	-0.0726064951934563
ENSG00000165025	0.284574831766664	-0.0281496927131093	-0.0145478117034542
ENSG00000091106	0.0654121418444089	0.104366332053075	0.0526624039667669
ENSG00000007171	-0.0361274177683291	-0.0838158253320185	-0.0655513911634838
ENSG00000078900	0.0285705582332321	0.0119425653379571	-4.0351e+09
ENSG00000104879	-0.0205964072753867	0.016872225016175	0.027315091667012
ENSG00000196754	0.0267657050891093	0.0816869030251288	-0.0938835025408885
ENSG00000107165	-0.116782331975111	-0.0941820640778469	0.0360316144960317
ENSG00000091831	-0.0152571653425592	-0.0606832771615093	0.125593014888005
ENSG00000103490	-0.0549967873354365	-0.0367361278963826	-0.117665632964786
ENSG00000120471	0.00419061388538972	-0.0303998915560857	-0.125085803858217
ENSG00000073282	0.0939526549619819	-0.135287969325269	-0.076343659623627
ENSG00000102755	0.205151635689589	0.0656794255817365	0.00781425296028595
ENSG00000198788	-0.044393893167292	0.0180872755575322	-0.0294341683122492
ENSG00000125538	-0.0114025143855261	-0.230686046308562	-0.000143620455383633
ENSG00000137752	-0.101847957600989	-0.295390899021539	0.130239685986063
ENSG00000003400	0.01256437430186	-0.404516559377498	0.250718409236099
ENSG00000121380	0.0869186923992992	-0.0431774220164267	0.170489950884535
ENSG00000081051	0.169850845074438	0.102522065665432	0.116087475719786
ENSG00000132703	-0.363437792364683	-0.0624489647911357	-0.171199093078851
ENSG00000175793	-0.0205764648581011	-0.384641686641212	0.285089157175223
ENSG00000164362	0.0149068859149339	-0.161843508569249	-0.452048082800737
ENSG00000051180	0.0885047956951887	-0.322819459695031	-0.222458038332107
ENSG00000019186	0.127741952257525	-0.12621361758747	-0.286849465003985
ENSG00000100033	-0.148194189275527	0.426277124081655	0.257894519279764
ENSG00000156575	-0.227897476270108	0.0823523453460355	0.0825590818991287
ENSG00000101076	-0.0270545381690706	-0.05867697464721	0.302869148218174
ENSG00000183918	0.0278612456829969	-0.212584836148575	0.267597245887227
ENSG00000142515	-0.0885940125469239	0.0301046080395847	-0.11130796868016
ENSG00000206075	-0.0865540435835038	0.0180162293537817	0.0850467805067654
ENSG00000163098	0.0471234447183899	0.219839348709	-0.10252482636971
